# Supplementary material for: ESC‐sEVs Rejuvenate Senescent Hippocampal NSCs by Activating Lysosomes to Improve Cognitive Dysfunction in Vascular Dementia
Source: Adv Sci (Weinh). 2020 Mar 20;7(10):1903330. doi: 10.1002/advs.201903330 (PMC7237844; doi:10.1002/advs.201903330)
Supplement: Supplementary file 2 — Supporting Information [file ADVS-7-1903330-s002.xlsx]

## Sheet: ESC-sEVs microarray average
miRNAs_Name	ESC_sEVs-1_NS	ESC_sEVs-2_NS	average
hsa-miR-8069	15.1562	15.1538	15.155
hsa-miR-7975	14.3286	14.2228	14.2757
hsa-miR-4459	14.1278	14.0603	14.0941
hsa-miR-367-3p	13.3954	13.1503	13.2729
hsa-miR-302a-3p	13.3536	13.5142	13.4339
hsa-miR-302c-3p	12.8954	13.2156	13.0555
hsa-miR-6089	12.7191	12.6564	12.6878
hsa-miR-4530	12.6319	12.7659	12.6989
hsa-miR-3960	12.431	12.3993	12.4152
hsa-miR-494-3p	12.418	12.5038	12.4609
hsa-miR-4299	12.3432	12.4042	12.3737
hsa-miR-20a-5p	11.9708	12.1177	12.0442
hsa-miR-302d-3p	11.8661	12.0913	11.9787
hsa-miR-19b-3p	11.831	12.0685	11.9497
hsa-miR-6869-5p	11.7669	11.6343	11.7006
hsa-miR-4516	11.7433	11.6553	11.6993
hsa-miR-17-5p	11.6762	11.7762	11.7262
hsa-miR-1273g-3p	11.6533	11.5965	11.6249
hsa-miR-6087	11.5156	11.5249	11.5202
hsa-miR-7150	11.3842	11.4975	11.4408
hsa-miR-130a-3p	11.3407	11.3561	11.3484
hsa-miR-302b-3p	11.3255	11.3741	11.3498
hsa-miR-5787	11.2572	11.223	11.2401
hsa-miR-6125	11.2375	11.188	11.2127
hsa-miR-5100	11.1797	10.7408	10.9603
hsa-miR-20b-5p	11.1295	11.1826	11.156
hsa-miR-7641	11.0764	11.23	11.1532
hsa-miR-630	11.0759	11.089	11.0824
hsa-miR-302a-5p	11.0489	11.1334	11.0911
hsa-miR-103a-3p	10.923	10.9873	10.9551
hsa-miR-7977	10.8657	10.3023	10.584
hsa-miR-575	10.8489	10.9096	10.8792
hsa-miR-1246	10.8122	11.0947	10.9535
hsa-miR-21-5p	10.7969	10.8329	10.8149
hsa-miR-15b-5p	10.7827	10.8346	10.8087
hsa-miR-19a-3p	10.6775	10.6614	10.6695
hsa-miR-5703	10.5739	10.5789	10.5764
hsa-miR-6785-5p	10.4947	10.5501	10.5224
hsa-miR-92a-3p	10.3647	10.2477	10.3062
hsa-miR-363-3p	10.3243	10.3615	10.3429
hsa-miR-107	10.2635	10.3502	10.3069
hsa-miR-6749-5p	10.2447	10.3049	10.2748
hsa-miR-6090	10.2172	10.0961	10.1567
hsa-miR-4281	10.1412	10.1916	10.1664
hsa-miR-1225-5p	10.0883	10.1706	10.1295
hsa-miR-205-5p	10.0397	10.1108	10.0752
hsa-miR-16-5p	10.0146	10.1362	10.0754
hsa-miR-6821-5p	9.9535	9.76403	9.85876
hsa-miR-25-3p	9.93595	9.97129	9.95362
hsa-miR-4741	9.93366	9.84179	9.88772
hsa-miR-3162-5p	9.92584	10.07	9.9979
hsa-miR-1229-5p	9.91134	10.0124	9.96187
hsa-miR-96-5p	9.87267	9.88479	9.87873
hsa-miR-93-5p	9.86291	9.90614	9.88452
hsa-miR-513a-5p	9.83252	9.84976	9.84114
hsa-miR-1207-5p	9.80564	9.88074	9.84319
hsa-miR-6127	9.77527	9.95636	9.86582
hsa-miR-3679-5p	9.77048	9.89318	9.83183
hsa-miR-4728-5p	9.76952	9.89753	9.83353
hsa-miR-7107-5p	9.76648	9.84803	9.80725
hsa-miR-642a-3p	9.71037	9.80793	9.75915
hsa-miR-6800-5p	9.6919	9.67506	9.68348
hsa-miR-106b-5p	9.65173	9.76638	9.70906
hsa-miR-6088	9.61647	9.66326	9.63986
hsa-miR-1202	9.61074	9.64035	9.62555
hsa-miR-7704	9.57871	9.51896	9.54883
hsa-miR-638	9.5762	9.58122	9.57871
hsa-miR-1275	9.5121	9.62476	9.56843
hsa-miR-320c	9.47182	9.58124	9.52653
hsa-miR-1915-3p	9.4642	9.31707	9.39064
hsa-miR-6875-5p	9.46303	9.56707	9.51505
hsa-miR-4466	9.4356	9.30334	9.36947
hsa-miR-2861	9.4168	9.43124	9.42402
hsa-miR-517a-3p	9.34468	9.45968	9.40218
hsa-miR-18a-5p	9.33539	9.38355	9.35947
hsa-miR-3665	9.29575	9.23449	9.26512
hsa-miR-130b-3p	9.26442	9.39164	9.32803
hsa-miR-197-5p	9.16968	9.29754	9.23361
hsa-miR-4687-3p	9.13069	9.01565	9.07317
hsa-miR-1290	9.10801	9.25322	9.18062
hsa-miR-6803-5p	9.09759	9.07516	9.08638
hsa-miR-4507	9.072	8.92487	8.99843
hsa-miR-8063	9.06525	9.15932	9.11228
hsa-miR-5739	9.03711	8.9754	9.00626
hsa-miR-6724-5p	9.00108	8.96395	8.98252
hsa-miR-6780b-5p	8.98004	9.02593	9.00298
hsa-miR-6891-5p	8.95122	8.99575	8.97348
hsa-miR-4505	8.88271	8.92487	8.90379
hsa-miR-4286	8.84631	8.06729	8.4568
hsa-miR-135b-5p	8.70573	8.64186	8.6738
hsa-miR-34a-5p	8.6962	8.75914	8.72767
hsa-miR-512-3p	8.66684	8.72675	8.6968
hsa-miR-6893-5p	8.64744	8.67503	8.66123
hsa-miR-4515	8.63179	8.78272	8.70726
hsa-miR-4428	8.61574	8.85887	8.7373
hsa-miR-7110-5p	8.6018	8.66706	8.63443
hsa-miR-5006-5p	8.56772	8.64724	8.60748
hsa-miR-6812-5p	8.55436	8.52542	8.53989
hsa-miR-6085	8.40345	8.36459	8.38402
hsa-miR-6124	8.38886	8.40827	8.39857
hsa-miR-26a-5p	8.38873	8.5552	8.47197
hsa-miR-6763-5p	8.34433	8.38824	8.36629
hsa-miR-135a-3p	8.32091	8.24345	8.28218
hsa-miR-6132	8.31794	8.34016	8.32905
hsa-miR-6068	8.27257	8.18207	8.22732
hsa-miR-520c-3p	8.26805	8.32318	8.29562
hsa-miR-183-5p	8.22714	7.98111	8.10412
hsa-miR-221-3p	8.20495	8.25076	8.22786
hsa-miR-331-3p	8.17991	8.1641	8.172
hsa-miR-2392	8.17356	8.33841	8.25598
hsa-miR-374a-5p	8.14893	8.25409	8.20151
hsa-miR-6879-5p	8.14332	8.28048	8.2119
hsa-miR-4763-3p	8.10513	8.00574	8.05543
hsa-miR-4698	8.05514	8.08085	8.068
hsa-miR-3663-3p	8.04368	7.74877	7.89623
hsa-miR-148a-3p	8.0406	8.14901	8.0948
hsa-miR-372-3p	7.9232	7.96424	7.94372
hsa-miR-125a-3p	7.89717	7.8603	7.87874
hsa-miR-5001-5p	7.8698	7.74902	7.80941
hsa-miR-4721	7.81724	7.8671	7.84217
hsa-miR-1260b	7.80494	6.96721	7.38608
hsa-miR-6826-5p	7.80035	7.34136	7.57086
hsa-miR-1268a	7.79364	7.78573	7.78969
hsa-miR-3656	7.76311	7.87279	7.81795
hsa-miR-188-5p	7.75785	7.81582	7.78683
hsa-miR-6740-5p	7.74107	7.85107	7.79607
hsa-miR-374b-5p	7.71488	7.91576	7.81532
hsa-miR-18b-5p	7.70494	7.72754	7.71624
hsa-miR-1323	7.70415	7.7652	7.73467
hsa-miR-320d	7.69906	7.72561	7.71234
hsa-miR-342-3p	7.68779	7.57097	7.62938
hsa-miR-1268b	7.62507	7.6766	7.65084
hsa-miR-3651	7.62258	7.61304	7.61781
hsa-miR-324-3p	7.60825	7.73979	7.67402
hsa-miR-378i	7.60437	7.81127	7.70782
hsa-miR-4739	7.5956	7.57127	7.58343
hsa-miR-6769b-5p	7.58296	7.65089	7.61692
hsa-miR-3196	7.56829	7.49435	7.53132
hsa-miR-365a-3p	7.53658	7.63842	7.5875
hsa-miR-24-3p	7.50431	7.55104	7.52768
hsa-miR-4465	7.48392	7.53039	7.50716
hsa-miR-378a-3p	7.43345	7.58237	7.50791
hsa-miR-525-5p	7.39493	7.40804	7.40149
hsa-miR-4532	7.39303	7.13442	7.26372
hsa-miR-4446-3p	7.38103	7.18104	7.28104
hsa-miR-7108-5p	7.31091	7.26954	7.29022
hsa-miR-320b	7.28434	7.24965	7.267
hsa-miR-425-5p	7.27038	7.38251	7.32645
hsa-miR-30b-5p	7.24254	7.40311	7.32283
hsa-miR-520g-3p	7.22324	7.29959	7.26142
hsa-miR-301a-3p	7.22124	6.98914	7.10519
hsa-miR-6126	7.21185	7.09073	7.15129
hsa-miR-3195	7.19559	7.13002	7.1628
hsa-miR-27b-3p	7.17863	7.16186	7.17024
hsa-miR-151a-5p	7.17784	7.25338	7.21561
hsa-miR-6727-5p	7.17546	7.16108	7.16827
hsa-miR-762	7.17517	6.80553	6.99035
hsa-miR-455-3p	7.16233	7.15803	7.16018
hsa-miR-940	7.14286	6.6087	6.87578
hsa-miR-4713-3p	7.11835	7.21744	7.16789
hsa-miR-513b-5p	7.10753	7.31422	7.21087
hsa-miR-6791-5p	7.09063	6.96161	7.02612
hsa-miR-1185-1-3p	7.08978	7.09296	7.09137
hsa-miR-4499	7.08082	7.12607	7.10344
hsa-miR-320e	7.06723	7.22163	7.14443
hsa-miR-371b-5p	7.06008	7.00645	7.03327
hsa-miR-373-3p	7.03994	7.17084	7.10539
hsa-miR-29a-3p	7.02779	7.2098	7.11879
hsa-miR-6850-5p	6.9919	6.83456	6.91323
hsa-miR-23a-3p	6.98857	7.08489	7.03673
hsa-miR-4787-5p	6.98609	6.79622	6.89115
hsa-miR-6734-5p	6.97903	7.05829	7.01866
hsa-miR-361-5p	6.96552	7.05924	7.01238
hsa-miR-6165	6.96191	6.90924	6.93557
hsa-miR-4672	6.95584	6.89566	6.92575
hsa-miR-6510-5p	6.89445	7.07886	6.98665
hsa-miR-1260a	6.88512	6.05488	6.47
hsa-miR-939-5p	6.85956	6.82741	6.84349
hsa-miR-4442	6.84487	6.9329	6.88888
hsa-miR-4430	6.84474	6.80818	6.82646
hsa-miR-4497	6.76881	6.61118	6.69
hsa-miR-574-5p	6.76332	6.80673	6.78502
hsa-miR-424-5p	6.74096	6.78299	6.76198
hsa-miR-8072	6.72786	6.81998	6.77392
hsa-miR-6786-5p	6.70312	6.74088	6.722
hsa-miR-515-5p	6.69854	6.82594	6.76224
hsa-miR-30c-5p	6.64276	6.73151	6.68713
hsa-miR-6717-5p	6.63149	6.90205	6.76677
hsa-miR-1587	6.60046	6.6286	6.61453
hsa-miR-642b-3p	6.56599	6.57876	6.57238
hsa-miR-1227-5p	6.50483	6.39643	6.45063
hsa-miR-124-3p	6.49441	6.54255	6.51848
hsa-miR-99b-5p	6.49124	6.48003	6.48564
hsa-miR-4788	6.47762	6.5672	6.52241
hsa-miR-6789-5p	6.47056	6.22586	6.34821
hsa-miR-6131	6.46389	6.50578	6.48484
hsa-miR-4669	6.45969	6.40616	6.43292
hsa-miR-210-3p	6.45714	6.45898	6.45806
hsa-miR-151a-3p	6.44796	6.61142	6.52969
hsa-miR-3652	6.43655	6.42406	6.4303
hsa-miR-302c-5p	6.42656	6.42427	6.42542
hsa-miR-3198	6.41203	6.56975	6.49089
hsa-let-7a-5p	6.39294	6.32864	6.36079
hsa-miR-4634	6.36417	6.09467	6.22942
hsa-miR-4478	6.36044	6.48326	6.42185
hsa-miR-23b-3p	6.35793	6.40064	6.37929
hsa-miR-4653-3p	6.35701	6.42995	6.39348
hsa-miR-4697-5p	6.34152	6.26862	6.30507
hsa-miR-320a	6.31966	6.35447	6.33707
hsa-miR-663a	6.31217	5.97695	6.14456
hsa-miR-519d-3p	6.30508	6.56169	6.43339
hsa-miR-7847-3p	6.28844	6.20141	6.24492
hsa-miR-551b-3p	6.27751	6.1752	6.22635
hsa-miR-516b-5p	6.27605	6.52195	6.399
hsa-miR-30e-5p	6.23978	6.21059	6.22518
hsa-miR-128-3p	6.23875	6.33225	6.2855
hsa-miR-3648	6.22958	6.15565	6.19262
hsa-miR-6756-5p	6.22909	6.38333	6.30621
hsa-miR-6752-5p	6.19512	6.20032	6.19772
hsa-miR-520f-3p	6.19341	6.25317	6.22329
hsa-miR-519b-3p	6.18291	6.25161	6.21726
hsa-miR-515-3p	6.15593	6.22123	6.18858
hsa-miR-6867-5p	6.14744	6.12422	6.13583
hsa-miR-4443	6.13006	6.16915	6.14961
hsa-miR-6728-5p	6.12395	6.16497	6.14446
hsa-miR-101-3p	6.11257	6.06616	6.08936
hsa-miR-518b	6.10094	6.13176	6.11635
hsa-miR-27a-3p	6.09309	6.13766	6.11538
hsa-miR-3682-3p	6.07902	6.14963	6.11433
hsa-miR-8485	6.06911	5.06963	5.56937
hsa-miR-4270	6.05668	6.14252	6.0996
hsa-miR-30d-5p	6.04813	6.17795	6.11304
hsa-miR-15a-5p	6.03789	6.08619	6.06204
hsa-miR-519c-3p	6.03494	6.15246	6.0937
hsa-miR-3141	6.01414	6.03015	6.02214
hsa-miR-4659a-3p	5.95426	6.14268	6.04847
hsa-miR-1234-3p	5.94718	6.07585	6.01151
hsa-miR-4746-3p	5.93548	5.92864	5.93206
hsa-miR-8060	5.9337	5.95325	5.94347
hsa-miR-182-5p	5.92675	5.92654	5.92665
hsa-miR-26b-5p	5.90276	6.12744	6.0151
hsa-miR-6858-5p	5.90134	5.83091	5.86612
hsa-miR-3667-5p	5.8922	6.02253	5.95736
hsa-miR-151b	5.87119	5.95823	5.91471
hsa-miR-4800-5p	5.84134	5.7988	5.82007
hsa-miR-1181	5.83054	5.78591	5.80822
hsa-miR-654-5p	5.82303	5.70155	5.76229
hsa-miR-4257	5.8086	5.84603	5.82732
hsa-miR-371a-3p	5.80854	5.80476	5.80665
hsa-miR-4306	5.80518	5.9761	5.89064
hsa-miR-1305	5.77759	5.97596	5.87678
hsa-miR-370-3p	5.76857	5.98273	5.87565
hsa-miR-505-3p	5.76585	5.64307	5.70446
hsa-miR-134-5p	5.7651	5.69009	5.7276
hsa-miR-5699-5p	5.75706	6.01926	5.88816
hsa-miR-590-5p	5.72651	5.53287	5.62969
hsa-miR-1185-2-3p	5.69686	5.65451	5.67568
hsa-miR-181a-5p	5.69599	5.68632	5.69116
hsa-miR-140-3p	5.68596	5.86891	5.77743
hsa-miR-629-3p	5.66319	5.53111	5.59715
hsa-miR-4485-5p	5.64765	5.2694	5.45853
hsa-miR-4656	5.63987	5.78024	5.71005
hsa-miR-204-5p	5.61328	5.57192	5.5926
hsa-miR-572	5.60828	5.48517	5.54673
hsa-miR-17-3p	5.59538	5.27589	5.43563
hsa-miR-4298	5.59334	5.57189	5.58262
hsa-miR-324-5p	5.58344	5.30373	5.44359
hsa-miR-483-5p	5.5643	5.55167	5.55799
hsa-miR-520h	5.55869	5.62425	5.59147
hsa-miR-513c-5p	5.52598	5.74723	5.6366
hsa-miR-150-3p	5.51431	5.51719	5.51575
hsa-miR-30a-5p	5.5131	5.58955	5.55132
hsa-miR-5195-3p	5.50809	5.42899	5.46854
hsa-miR-3135b	5.50281	5.16251	5.33266
hsa-miR-498	5.49992	5.60283	5.55137
hsa-miR-718	5.49845	5.48785	5.49315
hsa-miR-423-5p	5.48816	5.59025	5.53921
hsa-miR-4778-5p	5.48814	5.46584	5.47699
hsa-miR-4271	5.48183	5.52103	5.50143
hsa-miR-4417	5.47808	4.98439	5.23124
hsa-miR-8064	5.45496	5.49404	5.4745
hsa-miR-6086	5.44288	5.58472	5.5138
hsa-miR-4284	5.43948	5.40189	5.42069
hsa-miR-3945	5.43946	5.66193	5.5507
hsa-miR-4534	5.4392	5.43403	5.43661
hsa-miR-4792	5.39169	5.47482	5.43326
hsa-miR-520b	5.3909	5.51844	5.45467
hsa-miR-7152-3p	5.38418	5.5145	5.44934
hsa-miR-126-3p	5.37539	5.46661	5.421
hsa-miR-874-3p	5.37327	5.3291	5.35119
hsa-miR-6809-5p	5.3653	5.45938	5.41234
hsa-miR-4538	5.36434	5.37028	5.36731
hsa-miR-185-5p	5.36282	5.49568	5.42925
hsa-miR-328-5p	5.35026	5.24622	5.29824
hsa-miR-6129	5.34856	5.40313	5.37584
hsa-miR-4327	5.34765	5.35791	5.35278
hsa-miR-4745-5p	5.33765	5.38988	5.36377
hsa-miR-3137	5.33291	5.3381	5.33551
hsa-miR-22-3p	5.32712	5.46849	5.3978
hsa-miR-8089	5.31195	5.40462	5.35829
hsa-miR-4484	5.30552	5.31593	5.31072
hsa-miR-193b-3p	5.27635	5.29279	5.28457
hsa-miR-520a-5p	5.25792	5.34044	5.29918
hsa-miR-937-5p	5.25396	5.30003	5.27699
hsa-miR-140-5p	5.24723	5.24211	5.24467
hsa-miR-4689	5.23266	5.30356	5.26811
hsa-miR-6767-5p	5.22229	5.19865	5.21047
hsa-miR-4716-3p	5.21842	5.36424	5.29133
hsa-miR-1912	5.20265	5.2956	5.24913
hsa-miR-5581-5p	5.19638	5.30552	5.25095
hsa-miR-526b-5p	5.19455	5.24128	5.21792
hsa-miR-542-5p	5.18427	5.31838	5.25132
hsa-miR-518c-5p	5.18342	5.27759	5.2305
hsa-miR-1224-5p	5.17778	5.26155	5.21966
hsa-miR-4793-5p	5.1563	5.09625	5.12627
hsa-miR-149-5p	5.15293	4.82387	4.9884
hsa-miR-6775-5p	5.15131	5.21348	5.18239
hsa-miR-4733-5p	5.1484	5.09056	5.11948
hsa-miR-6846-5p	5.1483	5.24033	5.19431
hsa-miR-148b-3p	5.12054	5.20924	5.16489
hsa-miR-4485-3p	5.1049	5.2694	5.18715
hsa-miR-517c-3p	5.08483	5.03653	5.06068
hsa-miR-6076	5.07964	5.05065	5.06514
hsa-miR-622	5.04323	5.08424	5.06373
hsa-miR-1471	5.02687	4.97159	4.99923
hsa-miR-4665-3p	5.00974	4.82773	4.91873
hsa-miR-4651	4.9318	5.03485	4.98333
hsa-miR-3156-5p	4.86786	5.02023	4.94404

## Sheet: ESC-sEVs-1 microarray
SystematicName	ESC_sEVs_1_NS	ESC_sEVs_1_flags	active_sequence	chr	mirbase_accession_No	start	stop	strand
hsa-miR-8069	15.1562	P	ACGCCGACCGCC	chr21	MIMAT0030996	13724242	13724264	+
hsa-miR-7975	14.3286	P	TGGTGCCGTGACT	chr19	MIMAT0031178	55123225	55123242	-
hsa-miR-4459	14.1278	P	CTCCACCTCCTCCG	chr5	MIMAT0018981	54075560	54075581	-
hsa-miR-367-3p	13.3954	P	TCACCATTGCTAAAGTGCAAT	chr4	MIMAT0000719	112647877	112647898	-
hsa-miR-302a-3p	13.3536	P	TCACCAAAACATGGAAGCAC	chr4	MIMAT0000684	112648186	112648208	-
hsa-miR-302c-3p	12.8954	P	CCACTGAAACATGGAAGCAC	chr4	MIMAT0000717	112648366	112648388	-
hsa-miR-6089	12.7191	P	CCGCCCCGCCC	chrY	MIMAT0023714	2609229	2609252	+
hsa-miR-4530	12.6319	P	CGCTCCCGTCCTG	chr19	MIMAT0019069	39409629	39409646	-
hsa-miR-3960	12.431	P	CCCCCGCCTCCG	chr9	MIMAT0019337	127785879	127785898	+
hsa-miR-494-3p	12.418	P	GAGGTTTCCCGTGTA	chr14	MIMAT0002816	101029681	101029702	+
hsa-miR-4299	12.3432	P	GCCTCTCATGTCACC	chr11	MIMAT0016851	11656661	11656678	-
hsa-miR-20a-5p	11.9708	P	CTACCTGCACTATAAGCAC	chr13	MIMAT0000075	91351072	91351094	+
hsa-miR-302d-3p	11.8661	P	ACACTCAAACATGGAAGCA	chr4	MIMAT0000718	112648006	112648028	-
hsa-miR-19b-3p	11.831	P	TCAGTTTTGCATGGATTTGC	chrX	MIMAT0000074	134169683	134169705	-
hsa-miR-6869-5p	11.7669	P	GCCGCCGCGC	chr20	MIMAT0027638	1392940	1392961	-
hsa-miR-4516	11.7433	P	GCCCCGACCCTTC	chr16	MIMAT0019053	2133120	2133136	+
hsa-miR-17-5p	11.6762	P	CTACCTGCACTGTAAGC	chr13	MIMAT0000070	91350618	91350640	+
hsa-miR-1273g-3p	11.6533	P	CTCAGGCTGGAGTGC	chr1	MIMAT0022742	52940370	52940390	+
hsa-miR-6087	11.5156	P	GCTCGCCCCCCC	chrX	MIMAT0023712	109054544	109054561	+
hsa-miR-7150	11.3842	P	TACCTCTCCCCCTGC	chr9	MIMAT0028211	123485584	123485601	-
hsa-miR-130a-3p	11.3407	P	ATGCCCTTTTAACATTGCA	chr11	MIMAT0000425	57641252	57641273	+
hsa-miR-302b-3p	11.3255	P	CTACTAAAACATGGAAGCACT	chr4	MIMAT0000715	112648489	112648511	-
hsa-miR-5787	11.2572	P	ACCTCCCCGCGC	chr3	MIMAT0023252	50227438	50227457	+
hsa-miR-6125	11.2375	P	TCCGCCGCTCCG	chr12	MIMAT0024598	62260418	62260437	+
hsa-miR-5100	11.1797	P	AGAGGCACCGCTGG	chr10	MIMAT0022259	42997630	42997651	+
hsa-miR-20b-5p	11.1295	P	CTACCTGCACTATGAGCAC	chrX	MIMAT0001413	134169850	134169872	-
hsa-miR-7641	11.0764	P	GCTTAGCTTCCGAGATC	chr14	MIMAT0029782	75604211	75604229	+
hsa-miR-630	11.0759	P	ACCTTCCCTGGTACAGA	chr15	MIMAT0003299	72587277	72587298	+
hsa-miR-302a-5p	11.0489	P	AGCAAGTACATCCACGTTT	chr4	MIMAT0000683	112648224	112648246	-
hsa-miR-103a-3p	10.923	P	TCATAGCCCTGTACAATG	chr5	MIMAT0000101	168560904	168560926	-
hsa-miR-7977	10.8657	P	TGGTGCGTTGGCTG	chr3	MIMAT0031180	176515103	176515120	+
hsa-miR-575	10.8489	P	GCTCCTGTCCAACTGGCT	chr4	MIMAT0003240	82753352	82753370	-
hsa-miR-1246	10.8122	P	CCTGCTCCAAAAATCC	chr2	MIMAT0005898	176601024	176601042	-
hsa-miR-21-5p	10.7969	P	TCAACATCAGTCTGATAAGC	chr17	MIMAT0000076	59841273	59841294	+
hsa-miR-15b-5p	10.7827	P	TGTAAACCATGATGTGCTGC	chr3	MIMAT0000417	160404607	160404628	+
hsa-miR-19a-3p	10.6775	P	TCAGTTTTGCATAGATTTGCA	chr13	MIMAT0000073	91350939	91350961	+
hsa-miR-5703	10.5739	P	ACCTTCCCGACTTCTC	chr2	MIMAT0022496	227472162	227472179	+
hsa-miR-6785-5p	10.4947	P	CACCATCATCCACGC	chr17	MIMAT0027470	75498553	75498574	+
hsa-miR-92a-3p	10.3647	P	ACAGGCCGGGACAAGT	chrX	MIMAT0000092	134169544	134169565	-
hsa-miR-363-3p	10.3243	P	TACAGATGGATACCGTGCA	chrX	MIMAT0000707	134169382	134169403	-
hsa-miR-107	10.2635	P	TGATAGCCCTGTACAATGCT	chr10	MIMAT0000104	89592756	89592778	-
hsa-miR-6749-5p	10.2447	P	GCTCCCCCAACCC	chr11	MIMAT0027398	64902429	64902450	-
hsa-miR-6090	10.2172	P	GCCCCGCCCCT	chr11	MIMAT0023715	128522430	128522448	+
hsa-miR-4281	10.1412	P	CCCCCCTCCCCG	chr5	MIMAT0016907	176629449	176629466	-
hsa-miR-1225-5p	10.0883	P	CCCCCCACTGG	chr16	MIMAT0005572	2090263	2090284	-
hsa-miR-205-5p	10.0397	P	CAGACTCCGGTGGAAT	chr1	MIMAT0000266	209432166	209432187	+
hsa-miR-16-5p	10.0146	P	CGCCAATATTTACGTGCTG	chr3	MIMAT0000069	160404754	160404775	+
hsa-miR-6821-5p	9.9535	P	CCCCGCCTCGAG	chr22	MIMAT0027542	49962866	49962888	+
hsa-miR-25-3p	9.93595	P	TCAGACCGAGACAAGTGC	chr7	MIMAT0000081	100093571	100093592	-
hsa-miR-4741	9.93366	P	AGCCGACCCCTCC	chr18	MIMAT0019871	22933407	22933429	+
hsa-miR-3162-5p	9.92584	P	CTCCCCACCCTTCT	chr11	MIMAT0015036	59595127	59595149	-
hsa-miR-1229-5p	9.91134	P	CGCTCTCCCCCAA	chr5	MIMAT0022942	179798323	179798346	-
hsa-miR-96-5p	9.87267	P	AGCAAAAATGTGCTAGTGCCAA	chr7	MIMAT0000095	129774739	129774761	-
hsa-miR-93-5p	9.86291	P	CTACCTGCACGAACAG	chr7	MIMAT0000093	100093815	100093837	-
hsa-miR-513a-5p	9.83252	P	ATGACACCTCCCTGTG	chrX	MIMAT0002877	147225900	147225917	-
hsa-miR-1207-5p	9.80564	P	CCCCTCCCAGCCT	chr8	MIMAT0005871	128049159	128049179	+
hsa-miR-6127	9.77527	P	CCTCCCACCCACTC	chr1	MIMAT0024610	22633328	22633346	-
hsa-miR-3679-5p	9.77048	P	TCCCCTTCCCTGCC	chr2	MIMAT0018104	134127130	134127152	+
hsa-miR-4728-5p	9.76952	P	TGCTTGCTGCCTCTC	chr17	MIMAT0019849	39726496	39726518	+
hsa-miR-7107-5p	9.76648	P	CCCTTCCTCCTCCC	chr12	MIMAT0028111	121444326	121444347	-
hsa-miR-642a-3p	9.71037	P	GGTTCCCTCTCCAAAT	chr19	MIMAT0020924	45674978	45674999	+
hsa-miR-6800-5p	9.6919	P	CCGCCCCTGACTG	chr19	MIMAT0027500	49832022	49832042	+
hsa-miR-106b-5p	9.65173	P	ATCTGCACTGTCAGCAC	chr7	MIMAT0000680	100094043	100094063	-
hsa-miR-6088	9.61647	P	CGCCCCCCCGC	chr19	MIMAT0023713	45436654	45436673	+
hsa-miR-1202	9.61074	P	CTCCCCCACTGCA	chr6	MIMAT0005865	155946809	155946829	+
hsa-miR-7704	9.57871	P	CACGTCGCCGCC	chr2	MIMAT0030019	176188843	176188861	+
hsa-miR-638	9.5762	P	AGGCCGCCACCCGC	chr19	MIMAT0003308	10718419	10718443	+
hsa-miR-1275	9.5121	P	GACAGCCTCTCCCC	chr6	MIMAT0005929	34000018	34000034	-
hsa-miR-320c	9.47182	P	ACCCTCTCAACCCAG	chr18	MIMAT0005793	24321716	24321735	+
hsa-miR-1915-3p	9.4642	P	CCCGCCGCGTC	chr10	MIMAT0007892	21496576	21496595	-
hsa-miR-6875-5p	9.46303	P	TCTCCTGTCCTGGGT	chr7	MIMAT0027650	100868041	100868061	+
hsa-miR-4466	9.4356	P	CCCCGCCGGCC	chr6	MIMAT0018993	156779710	156779727	-
hsa-miR-2861	9.4168	P	CCGCCCACCGC	chr9	MIMAT0013802	127785971	127785989	+
hsa-miR-517a-3p	9.34468	P	ACACTCTAAAGGGATGCAC	chr19	MIMAT0002852	53712321	53712342	+
hsa-miR-18a-5p	9.33539	P	CTATCTGCACTAGATGCA	chr13	MIMAT0000072	91350756	91350778	+
hsa-miR-3665	9.29575	P	CGCCGCCCCG	chr13	MIMAT0018087	77698075	77698092	-
hsa-miR-130b-3p	9.26442	P	ATGCCCTTTCATCATTGC	chr22	MIMAT0000691	21653354	21653375	+
hsa-miR-197-5p	9.16968	P	CCTCCCACTGCCC	chr1	MIMAT0022691	109598901	109598923	+
hsa-miR-4687-3p	9.13069	P	GCCTGCCCCCTCC	chr11	MIMAT0019775	3856113	3856133	+
hsa-miR-1290	9.10801	P	TCCCTGATCCAAAAATCC	chr1	MIMAT0005880	18897078	18897096	-
hsa-miR-6803-5p	9.09759	P	ACGCCCAGCCCC	chr19	MIMAT0027506	55245224	55245245	-
hsa-miR-4507	9.072	P	CCCAGCCCAGCC	chr14	MIMAT0019044	105858125	105858144	-
hsa-miR-8063	9.06525	P	AAGCCCCGACTCCT	chr15	MIMAT0030990	36972831	36972852	-
hsa-miR-5739	9.03711	P	GCTCCCCATTCTCTCT	chr22	MIMAT0023116	28459925	28459944	+
hsa-miR-6724-5p	9.00108	P	CCCCACGCCCG	chr21	MIMAT0025856	8432540	8432562	+
hsa-miR-6780b-5p	8.98004	P	TCTTCCCTGCCAAGC	chr6	MIMAT0027572	43434547	43434569	+
hsa-miR-6891-5p	8.95122	P	CCCCTCATCCCCC	chr6	MIMAT0027682	31355297	31355315	-
hsa-miR-4505	8.88271	P	TCCGTCCCAGCCC	chr14	MIMAT0019041	73758749	73758766	+
hsa-miR-4286	8.84631	P	GGTACCAGGAGTGGG	chr8	MIMAT0016916	10666988	10667004	+
hsa-miR-135b-5p	8.70573	P	TCACATAGGAATGAAAAGCCATA	chr1	MIMAT0000758	205448361	205448383	-
hsa-miR-34a-5p	8.6962	P	ACAACCAGCTAAGACACTGC	chr1	MIMAT0000255	9151735	9151756	-
hsa-miR-512-3p	8.66684	P	GACCTCAGCTATGACAGCA	chr19	MIMAT0002823	53669213	53669234	+
hsa-miR-6893-5p	8.64744	P	GCTCCACCCTACACC	chr8	MIMAT0027686	144435594	144435614	-
hsa-miR-4515	8.63179	P	GGGCTGCCGGGA	chr15	MIMAT0019052	83067349	83067370	+
hsa-miR-4428	8.61574	P	GCTCCATGTTCCCG	chr1	MIMAT0018943	237471164	237471185	+
hsa-miR-7110-5p	8.6018	P	CTCTCTCTCCCCACA	chr3	MIMAT0028117	123161799	123161819	+
hsa-miR-5006-5p	8.56772	P	TTCCACCTCCTGCCC	chr13	MIMAT0021033	41568355	41568375	-
hsa-miR-6812-5p	8.55436	P	GCTGCTCCTCCCC	chr20	MIMAT0027524	45425515	45425539	+
hsa-miR-6085	8.40345	P	TGTGCTCCCCCAGC	chr15	MIMAT0023710	62343111	62343129	+
hsa-miR-6124	8.38886	P	TCCTCCCCCTTCCTT	chr11	MIMAT0024597	12163692	12163711	+
hsa-miR-26a-5p	8.38873	P	AGCCTATCCTGGATT	chr3	MIMAT0000082	37969413	37969434	+
hsa-miR-6763-5p	8.34433	P	CTCCCCAGCCACTC	chr12	MIMAT0027426	132582002	132582020	+
hsa-miR-135a-3p	8.32091	P	CGCCACGGCTCCA	chr3	MIMAT0004595	52294232	52294253	-
hsa-miR-6132	8.31794	P	TGCAATCCCCAGCC	chr7	MIMAT0024616	117020231	117020249	+
hsa-miR-6068	8.27257	P	CCACCGCCGGAG	chr1	MIMAT0023693	63326964	63326984	-
hsa-miR-520c-3p	8.26805	P	ACCCTCTAAAAGGAAGCACT	chr19	MIMAT0002846	53707506	53707527	+
hsa-miR-183-5p	8.22714	P	AGTGAATTCTACCAGTGCCA	chr7	MIMAT0000261	129774967	129774988	-
hsa-miR-221-3p	8.20495	P	GAAACCCAGCAGACAATGT	chrX	MIMAT0000278	45746180	45746202	-
hsa-miR-331-3p	8.17991	P	TTCTAGGATAGGCCCAGGG	chr12	MIMAT0000760	95308480	95308500	+
hsa-miR-2392	8.17356	P	CACCTCTCACCCCC	chr14	MIMAT0019043	100814551	100814570	+
hsa-miR-374a-5p	8.14893	P	CACTTATCAGGTTGTATTATAA	chrX	MIMAT0000727	74287325	74287346	-
hsa-miR-6879-5p	8.14332	P	CTCTCCCACCTTCCC	chr11	MIMAT0027658	65018510	65018531	+
hsa-miR-4763-3p	8.10513	P	CCCGCCCAGCAC	chr22	MIMAT0019913	46113624	46113647	+
hsa-miR-4698	8.05514	P	TGGGGTCTTCCTCTAC	chr12	MIMAT0019793	47187860	47187882	+
hsa-miR-3663-3p	8.04368	P	GCGCCCGGCCT	chr10	MIMAT0018085	117167695	117167717	-
hsa-miR-148a-3p	8.0406	P	ACAAAGTTCTGTAGTGCACT	chr7	MIMAT0000243	25949922	25949943	-
hsa-miR-372-3p	7.9232	P	ACGCTCAAATGTCGCAGC	chr19	MIMAT0000724	53787931	53787953	+
hsa-miR-125a-3p	7.89717	P	GGCTCCCAAGAACCTCA	chr19	MIMAT0004602	51693306	51693327	+
hsa-miR-5001-5p	7.8698	P	AGCTCCGCCGCTG	chr2	MIMAT0021021	232550530	232550553	-
hsa-miR-4721	7.81724	P	CCACCGTCACCTGG	chr16	MIMAT0019835	28843927	28843948	-
hsa-miR-1260b	7.80494	P	ATGGTGGCAGTGGTG	chr11	MIMAT0015041	96341447	96341465	+
hsa-miR-6826-5p	7.80035	P	AGGTCCCACCTCTTTC	chr3	MIMAT0027552	129272151	129272173	+
hsa-miR-1268a	7.79364	P	CCCCCACCACCAC	chr15	MIMAT0005922	22225308	22225325	-
hsa-miR-3656	7.76311	P	CCACCCCCGCAC	chr11	MIMAT0018076	119018992	119019008	+
hsa-miR-188-5p	7.75785	P	CCCTCCACCATGC	chrX	MIMAT0000457	50003517	50003537	+
hsa-miR-6740-5p	7.74107	P	TCTCCTCTCTCCATCCC	chr1	MIMAT0027381	202003129	202003150	+
hsa-miR-374b-5p	7.71488	P	CACTTAGCAGGTTGTATTA	chrX	MIMAT0004955	74218587	74218608	-
hsa-miR-18b-5p	7.70494	P	CTAACTGCACTAGATGCACC	chrX	MIMAT0001412	134170084	134170106	-
hsa-miR-1323	7.70415	P	AGAAAATGCCCCTCAGT	chr19	MIMAT0005795	53671978	53671999	+
hsa-miR-320d	7.69906	P	TCCTCTCAACCCAGC	chrX	MIMAT0006764	140926172	140926190	-
hsa-miR-342-3p	7.68779	P	ACGGGTGCGATTTCTG	chr14	MIMAT0000753	100109715	100109737	+
hsa-miR-1268b	7.62507	P	CACCCCCACCACC	chr17	MIMAT0018925	80098831	80098850	+
hsa-miR-3651	7.62258	P	TCATGTACCAGCGACC	chr9	MIMAT0018071	92292461	92292484	-
hsa-miR-324-3p	7.60825	P	CCAGCAGCACCTGGGG	chr17	MIMAT0000762	7223308	7223327	-
hsa-miR-378i	7.60437	P	CCTTCTGACTCCTAGTC	chr22	MIMAT0019074	41923271	41923291	-
hsa-miR-4739	7.5956	P	AGGGCCCCTCCGC	chr17	MIMAT0019868	79707216	79707240	-
hsa-miR-6769b-5p	7.58296	P	GCACTTCTCCTCCCC	chr1	MIMAT0027620	206474808	206474830	+
hsa-miR-3196	7.56829	P	GAGGCCCCTGCCG	chr20	MIMAT0015080	63238788	63238805	+
hsa-miR-365a-3p	7.53658	P	ATAAGGATTTTTAGGGGCATTA	chr16	MIMAT0000710	14309340	14309361	+
hsa-miR-24-3p	7.50431	P	CTGTTCCTGCTGAACTGA	chr9	MIMAT0000080	95086064	95086085	+
hsa-miR-4465	7.48392	P	TCCCCTGGTCAGACT	chr6	MIMAT0018992	140683855	140683876	+
hsa-miR-378a-3p	7.43345	P	GCCTTCTGACTCCAAG	chr5	MIMAT0000732	149732867	149732888	+
hsa-miR-525-5p	7.39493	P	AGAAAGTGCATCCCTCTGG	chr19	MIMAT0002838	53697547	53697567	+
hsa-miR-4532	7.39303	P	CGCCGGGCTCC	chr20	MIMAT0019071	57895399	57895415	+
hsa-miR-4446-3p	7.38103	P	ACCCATGTCACTGCC	chr3	MIMAT0018965	113594918	113594939	+
hsa-miR-7108-5p	7.31091	P	CCACCCGCCTGC	chr19	MIMAT0028113	2434980	2435000	-
hsa-miR-320b	7.28434	P	TTGCCCTCTCAACCC	chr1	MIMAT0005792	224257049	224257070	-
hsa-miR-425-5p	7.27038	P	TCAACGGGAGTGATCGTG	chr3	MIMAT0003393	49020199	49020221	-
hsa-miR-30b-5p	7.24254	P	AGCTGAGTGTAGGATGTT	chr8	MIMAT0000420	134800570	134800591	-
hsa-miR-520g-3p	7.22324	P	ACACTCTAAAGGGAAGCACT	chr19	MIMAT0002858	53722220	53722243	+
hsa-miR-301a-3p	7.22124	P	GCTTTGACAATACTATTGCAC	chr17	MIMAT0000688	59151149	59151171	-
hsa-miR-6126	7.21185	P	TCTCCGCCGGGC	chr16	MIMAT0024599	3485422	3485439	-
hsa-miR-3195	7.19559	P	AACCCGGGCCCG	chr20	MIMAT0015079	62064812	62064828	+
hsa-miR-27b-3p	7.17863	P	GCAGAACTTAGCCACTGT	chr9	MIMAT0000419	95085505	95085525	+
hsa-miR-151a-5p	7.17784	P	ACTAGACTGTGAGCTCC	chr8	MIMAT0004697	140732623	140732643	-
hsa-miR-6727-5p	7.17546	P	CGCTCCCAGCCG	chr1	MIMAT0027355	1312539	1312561	-
hsa-miR-762	7.17517	P	GCTCGGCCCCGG	chr16	MIMAT0010313	30893951	30893972	+
hsa-miR-455-3p	7.16233	P	GTGTATATGCCCATGGA	chr9	MIMAT0004784	114209487	114209507	+
hsa-miR-940	7.14286	P	GGGGAGCGGGGG	chr16	MIMAT0004983	2271806	2271826	+
hsa-miR-4713-3p	7.11835	P	TTCTCCCACTGTCTGG	chr15	MIMAT0019821	51242233	51242254	+
hsa-miR-513b-5p	7.10753	P	ATAAATGACACCTCCTTGT	chrX	MIMAT0005788	147199093	147199114	-
hsa-miR-6791-5p	7.09063	P	TCCGCCTGCCCAG	chr19	MIMAT0027482	6736752	6736773	-
hsa-miR-1185-1-3p	7.08978	P	ATAAGAGTCTCCCCCTG	chr14	MIMAT0022838	101043029	101043050	+
hsa-miR-4499	7.08082	P	TCCCTCCTCTCAGTCT	chr13	MIMAT0019035	20433830	20433846	-
hsa-miR-320e	7.06723	P	CCTTCTCAACCCAGC	chr19	MIMAT0015072	46709294	46709311	-
hsa-miR-371b-5p	7.06008	P	AAAGTGCCGCCATCT	chr19	MIMAT0019892	53787715	53787736	-
hsa-miR-373-3p	7.03994	P	ACACCCCAAAATCGAAGC	chr19	MIMAT0000726	53788748	53788770	+
hsa-miR-29a-3p	7.02779	P	TAACCGATTTCAGATGGTGC	chr7	MIMAT0000086	130876748	130876769	-
hsa-miR-6850-5p	6.9919	P	CGCCCCGGCCA	chr8	MIMAT0027600	144791970	144791991	-
hsa-miR-23a-3p	6.98857	P	GGAAATCCCTGGCAATGT	chr19	MIMAT0000078	13836595	13836615	-
hsa-miR-4787-5p	6.98609	P	GGGATGCCGCCG	chr3	MIMAT0019956	50675093	50675114	+
hsa-miR-6734-5p	6.97903	P	TCTCCACCTCATTCTCC	chr1	MIMAT0027369	43364688	43364710	-
hsa-miR-361-5p	6.96552	P	GTACCCCTGGAGATTC	chrX	MIMAT0000703	85903681	85903702	-
hsa-miR-6165	6.96191	P	CTCCCCTCACCTCC	chr17	MIMAT0024782	49510825	49510843	+
hsa-miR-4672	6.95584	P	TGCCTCTGTCCAGCT	chr9	MIMAT0019754	127869425	127869445	-
hsa-miR-6510-5p	6.89445	P	GACTCCTCTCTCTCCC	chr17	MIMAT0025476	41517194	41517215	-
hsa-miR-1260a	6.88512	P	TGGTGGCAGAGGTGG	chr14	MIMAT0005911	77266231	77266248	+
hsa-miR-939-5p	6.85956	P	CACCCCCAGAGCC	chr8	MIMAT0004982	144394193	144394216	-
hsa-miR-4442	6.84487	P	CCTCCCTCTTGTCCG	chr3	MIMAT0018960	25664875	25664891	-
hsa-miR-4430	6.84474	P	CTCCGCTCACTCCA	chr2	MIMAT0018945	33418519	33418536	+
hsa-miR-4497	6.76881	P	GCCCAGCCGTCC	chr12	MIMAT0019032	109833350	109833366	+
hsa-miR-574-5p	6.76332	P	ACACACTCACACACACAC	chr4	MIMAT0004795	38868056	38868078	+
hsa-miR-424-5p	6.74096	P	TTCAAAACATGAATTGCTGCTG	chrX	MIMAT0001341	134546680	134546701	-
hsa-miR-8072	6.72786	P	CTGCCTACCTCCCC	chr12	MIMAT0030999	123364814	123364833	-
hsa-miR-6786-5p	6.70312	P	ACGCCCCTCCGG	chr17	MIMAT0027472	81693809	81693829	+
hsa-miR-515-5p	6.69854	P	CAGAAAGTGCTTTCTTTTGGAGA	chr19	MIMAT0002826	53685022	53685045	+
hsa-miR-30c-5p	6.64276	P	GCTGAGAGTGTAGGATGT	chr6	MIMAT0000244	71377003	71377025	-
hsa-miR-6717-5p	6.63149	P	TCTCTACATCCCCACATC	chr14	MIMAT0025846	21023355	21023376	-
hsa-miR-1587	6.60046	P	CCCAACCCAGCCC	chrX	MIMAT0019077	39837562	39837581	+
hsa-miR-642b-3p	6.56599	P	GGGTCCCTCTCCAA	chr19	MIMAT0018444	45674941	45674962	-
hsa-miR-1227-5p	6.50483	P	CCACCGCCTGGC	chr19	MIMAT0022941	2234133	2234149	-
hsa-miR-124-3p	6.49441	P	GGCATTCACCGCGTGC	chr8	MIMAT0000422	64379210	64379229	+
hsa-miR-99b-5p	6.49124	P	CGCAAGGTCGGTTCTA	chr19	MIMAT0000689	51692618	51692639	+
hsa-miR-4788	6.47762	P	GCCTCCCTTAGCTGG	chr3	MIMAT0019958	134437836	134437857	+
hsa-miR-6789-5p	6.47056	P	CCCGCGCGCC	chr19	MIMAT0027478	2235899	2235922	-
hsa-miR-6131	6.46389	P	CACTCCCATCTGACC	chr5	MIMAT0024615	10478107	10478125	+
hsa-miR-4669	6.45969	P	CCTCCTCCACTTCCC	chr9	MIMAT0019749	134379449	134379470	+
hsa-miR-210-3p	6.45714	P	TCAGCCGCTGTCACAC	chr11	MIMAT0000267	568112	568133	-
hsa-miR-151a-3p	6.44796	P	CCTCAAGGAGCTTCAGT	chr8	MIMAT0000757	140732587	140732607	-
hsa-miR-3652	6.43655	P	TCCTCACACCTCCAGC	chr12	MIMAT0018072	103930425	103930442	+
hsa-miR-302c-5p	6.42656	P	CAGCAGGTACCCCC	chr4	MIMAT0000716	112648402	112648423	-
hsa-miR-3198	6.41203	P	TCTCCATTCCCCAGG	chr22	MIMAT0015083	17764190	17764211	-
hsa-let-7a-5p	6.39294	P	AACTATACAACCTACTACCT	chr9	MIMAT0000062	94175962	94175983	+
hsa-miR-4634	6.36417	P	CCCCGGGCCGG	chr5	MIMAT0019691	174751743	174751761	+
hsa-miR-4478	6.36044	P	CTCCTCAGCTCAGCC	chr9	MIMAT0019006	122120147	122120163	-
hsa-miR-23b-3p	6.35793	P	GGTAATCCCTGGCAATG	chr9	MIMAT0000418	95085265	95085285	+
hsa-miR-4653-3p	6.35701	P	TCTCCAAGCAACCCTT	chr7	MIMAT0019719	101159524	101159546	+
hsa-miR-4697-5p	6.34152	P	CACGTCAGTGACTGC	chr11	MIMAT0019791	133898551	133898572	-
hsa-miR-320a	6.31966	P	TCGCCCTCTCAAC	chr8	MIMAT0000510	22244975	22244996	-
hsa-miR-663a	6.31217	P	GCGGTCCCGCGGC	chr20	MIMAT0003326	26208243	26208264	-
hsa-miR-519d-3p	6.30508	P	CACTCTAAAGGGAGGCACT	chr19	MIMAT0002853	53713400	53713421	+
hsa-miR-7847-3p	6.28844	P	GCCTCCTCCTCGTC	chr11	MIMAT0030422	1880105	1880125	+
hsa-miR-551b-3p	6.27751	P	CTGAAACCAAGTATGGGTCGC	chr3	MIMAT0003233	168551914	168551934	+
hsa-miR-516b-5p	6.27605	P	AAAGTGCTTCTTACCTCCA	chr19	MIMAT0002859	53736860	53736881	+
hsa-miR-30e-5p	6.23978	P	CTTCCAGTCAAGGATGT	chr1	MIMAT0000692	40754371	40754392	+
hsa-miR-128-3p	6.23875	P	AAAGAGACCGGTTCACTGT	chr3	MIMAT0000424	35744527	35744547	+
hsa-miR-3648	6.22958	P	CCCTCGGCGATCC	chr21	MIMAT0018068	8987026	8987046	+
hsa-miR-6756-5p	6.22909	P	AGCCCCACCTCCAG	chr11	MIMAT0027412	119312985	119313007	-
hsa-miR-6752-5p	6.19512	P	GCCCCCTGGCTCC	chr11	MIMAT0027404	67490250	67490271	+
hsa-miR-520f-3p	6.19341	P	AACCCTCTAAAAGGAAGCACT	chr19	MIMAT0002830	53682213	53682234	+
hsa-miR-519b-3p	6.18291	P	AACCTCTAAAAGGATGCACTT	chr19	MIMAT0002837	53695263	53695284	+
hsa-miR-515-3p	6.15593	P	AACGCTCCAAAAGAAGGCACT	chr19	MIMAT0002827	53685059	53685080	+
hsa-miR-6867-5p	6.14744	P	TCCCTTCTTCCTCTACA	chr17	MIMAT0027634	40193602	40193624	+
hsa-miR-4443	6.13006	P	AAAACCCACGCCTCC	chr3	MIMAT0018961	48196572	48196588	+
hsa-miR-6728-5p	6.12395	P	CCCCTCTGGTCCTAC	chr1	MIMAT0027357	8866563	8866585	-
hsa-miR-101-3p	6.11257	P	TTCAGTTATCACAGTACTGT	chr9	MIMAT0000099	4850345	4850365	+
hsa-miR-518b	6.10094	P	ACCTCTAAAGGGGAGCG	chr19	MIMAT0002844	53702787	53702808	+
hsa-miR-27a-3p	6.09309	P	GCGGAACTTAGCCACTG	chr19	MIMAT0000084	13836447	13836467	-
hsa-miR-3682-3p	6.07902	P	CTACCTCCACCTGTATC	chr2	MIMAT0018110	53849136	53849156	-
hsa-miR-8485	6.06911	P	ATACGTGTGTGTGTGTG	chr2	MIMAT0033692	50696172	50696192	-
hsa-miR-4270	6.05668	P	GCCCTCCCCTGAC	chr3	MIMAT0016900	15496279	15496298	-
hsa-miR-30d-5p	6.04813	P	CTTCCAGTCGGGGA	chr8	MIMAT0000245	134804919	134804940	-
hsa-miR-15a-5p	6.03789	P	CACAAACCATTATGTGCTGCT	chr13	MIMAT0000068	50049167	50049188	-
hsa-miR-519c-3p	6.03494	P	ATCCTCTAAAAAGATGCACTT	chr19	MIMAT0002832	53686522	53686543	+
hsa-miR-3141	6.01414	P	TCCTCCTCCACCCG	chr5	MIMAT0015010	154596045	154596063	-
hsa-miR-4659a-3p	5.95426	P	CGTTGCCATGTCTAAGA	chr8	MIMAT0019727	6745212	6745233	+
hsa-miR-1234-3p	5.94718	P	GTGGGGTGGGT	chr8	MIMAT0005589	144400088	144400109	-
hsa-miR-4746-3p	5.93548	P	TCGGCCCGCAGG	chr19	MIMAT0019881	4446021	4446041	+
hsa-miR-8060	5.9337	P	GTCCTCCTACCCACT	chr3	MIMAT0030987	96360006	96360029	+
hsa-miR-182-5p	5.92675	P	AGTGTGAGTTCTACCAT	chr7	MIMAT0000259	129770447	129770470	-
hsa-miR-26b-5p	5.90276	P	ACCTATCCTGAATTACTTGA	chr2	MIMAT0000083	218402657	218402677	+
hsa-miR-6858-5p	5.90134	P	GTCCCTGCCAGCC	chrX	MIMAT0027616	154450320	154450341	+
hsa-miR-3667-5p	5.8922	P	ACCTTCTCCTCAATGGG	chr22	MIMAT0018089	49543437	49543458	-
hsa-miR-151b	5.87119	P	AGACTGTGAGCTCCTC	chr14	MIMAT0010214	100109438	100109455	-
hsa-miR-4800-5p	5.84134	P	TCCTTCCTTCCTCGG	chr4	MIMAT0019978	2250127	2250147	-
hsa-miR-1181	5.83054	P	CGGCTCGGGTGG	chr19	MIMAT0005826	10403505	10403525	-
hsa-miR-654-5p	5.82303	P	GCACATGTTCTGCGGCCCA	chr14	MIMAT0003330	101040234	101040255	+
hsa-miR-4257	5.8086	P	CTCAGTCCCCACCT	chr1	MIMAT0016878	150551987	150552004	+
hsa-miR-371a-3p	5.80854	P	ACACTCAAAAGATGGCGGC	chr19	MIMAT0000723	53787716	53787738	+
hsa-miR-4306	5.80518	P	TACTGCCTTTCTCTCCA	chr13	MIMAT0016858	99643123	99643139	+
hsa-miR-1305	5.77759	P	TCTCTCCCATTAGAGTTGA	chr4	MIMAT0005893	182169343	182169364	+
hsa-miR-370-3p	5.76857	P	ACCAGGTTCCACCC	chr14	MIMAT0000722	100911186	100911207	+
hsa-miR-505-3p	5.76585	P	AGGAAACCAGCAAGTGTTG	chrX	MIMAT0002876	139924160	139924181	-
hsa-miR-134-5p	5.7651	P	CCCCTCTGGTCAA	chr14	MIMAT0000447	101054694	101054715	+
hsa-miR-5699-5p	5.75706	P	CTTGTCCTTCCTTGTTG	chr10	MIMAT0027103	641748	641769	-
hsa-miR-590-5p	5.72651	P	CTGCACTTTTATGAATAAGCTC	chr7	MIMAT0003258	74191213	74191234	+
hsa-miR-1185-2-3p	5.69686	P	ATGAGAGTCTCCCCCT	chr14	MIMAT0022713	101044250	101044271	+
hsa-miR-181a-5p	5.69599	P	ACTCACCGACAGCGT	chr9	MIMAT0000256	124692480	124692502	+
hsa-miR-140-3p	5.68596	P	CCGTGGTTCTACCCT	chr16	MIMAT0004597	69933142	69933162	+
hsa-miR-629-3p	5.66319	P	GCTGGGCTTACGTTGG	chr15	MIMAT0003298	70079387	70079408	-
hsa-miR-4485-5p	5.64765	P	TCACTGGGCAGGCG	chr11	MIMAT0032116	10508305	10508320	-
hsa-miR-4656	5.63987	P	ACAGGCCTCCTGCC	chr7	MIMAT0019723	4788608	4788630	-
hsa-miR-204-5p	5.61328	P	AGGCATAGGATGACAAAGGG	chr9	MIMAT0000265	70810031	70810052	-
hsa-miR-572	5.60828	P	TGGGCCACCGCCG	chr4	MIMAT0003237	11368887	11368906	+
hsa-miR-17-3p	5.59538	P	CTACAAGTGCCTTCAC	chr13	MIMAT0000071	91350655	91350676	+
hsa-miR-4298	5.59334	P	CTGCCTCCTCCTCC	chr11	MIMAT0016852	1859505	1859526	-
hsa-miR-324-5p	5.58344	P	ACACCAATGCCCTAGGG	chr17	MIMAT0000761	7223342	7223364	-
hsa-miR-483-5p	5.5643	P	CTCCCTTCTTTCCTC	chr11	MIMAT0004761	2134181	2134202	-
hsa-miR-520h	5.55869	P	ACTCTAAAGGGAAGCACTTTG	chr19	MIMAT0002867	53742566	53742587	+
hsa-miR-513c-5p	5.52598	P	ATAAACGACACCTCCTTGA	chrX	MIMAT0005789	147189753	147189774	-
hsa-miR-150-3p	5.51431	P	CTGTCCCCCAGGC	chr19	MIMAT0004610	49500797	49500818	-
hsa-miR-30a-5p	5.5131	P	CTTCCAGTCGAGGATG	chr6	MIMAT0000087	71403595	71403616	-
hsa-miR-5195-3p	5.50809	P	AGCCCCCTCAGAGAA	chr14	MIMAT0021127	106850910	106850930	-
hsa-miR-3135b	5.50281	P	CACCACTGCACTCG	chr6	MIMAT0018985	32749952	32749973	-
hsa-miR-498	5.49992	P	GAAAAACGCCCCCTGGC	chr19	MIMAT0002824	53674230	53674252	+
hsa-miR-718	5.49845	P	CGACGCCCGGC	chrX	MIMAT0012735	154019928	154019948	-
hsa-miR-423-5p	5.48816	P	AAAGTCTCGCTCTCTG	chr17	MIMAT0004748	30117095	30117117	+
hsa-miR-4778-5p	5.48814	P	CCTCTTCTTCCTTTACAG	chr2	MIMAT0019936	66358297	66358318	-
hsa-miR-4271	5.48183	P	CCCCACCTTTTCTTCC	chr3	MIMAT0016901	49274158	49274176	+
hsa-miR-4417	5.47808	P	CCCTCCGGGAAGC	chr1	MIMAT0018929	5564082	5564099	+
hsa-miR-8064	5.45496	P	GTCCGCTCGCTCA	chr3	MIMAT0030991	52846523	52846542	-
hsa-miR-6086	5.44288	P	CTCTGCCCTTCCCA	chrX	MIMAT0023711	13590293	13590312	+
hsa-miR-4284	5.43948	P	ATGGGGTGATGTGAGC	chr7	MIMAT0016915	73711327	73711344	+
hsa-miR-3945	5.43946	P	ATATCAACCCTCTCCTATGC	chr4	MIMAT0018361	184851066	184851088	-
hsa-miR-4534	5.4392	P	AGACCCCTCCTCCAT	chr22	MIMAT0019073	37988829	37988845	+
hsa-miR-4792	5.39169	P	GCCAGCGAGCGC	chr3	MIMAT0019964	24521412	24521429	-
hsa-miR-520b	5.3909	P	CCCTCTAAAAGGAAGCACT	chr19	MIMAT0002843	53701267	53701287	+
hsa-miR-7152-3p	5.38418	P	GCCTCCTGTCCAGG	chr10	MIMAT0028215	71790781	71790800	+
hsa-miR-126-3p	5.37539	P	CGCATTATTACTCACGGT	chr9	MIMAT0000445	136670653	136670674	+
hsa-miR-874-3p	5.37327	P	TCGGTCCCTCGGG	chr5	MIMAT0004911	137647582	137647603	-
hsa-miR-6809-5p	5.3653	P	TGATCCTCTTCTTTCCTTG	chr2	MIMAT0027518	217900602	217900623	-
hsa-miR-4538	5.36434	P	TCAGCCCAGCTCATC	chr14	MIMAT0019081	105858221	105858242	-
hsa-miR-185-5p	5.36282	P	TCAGGAACTGCCTTTCT	chr22	MIMAT0000455	20033153	20033174	+
hsa-miR-328-5p	5.35026	P	CCCTGAGCCCCTC	chr16	MIMAT0026486	67202367	67202389	-
hsa-miR-6129	5.34856	P	TATACACCCAACTCCCT	chr17	MIMAT0024613	49288416	49288434	-
hsa-miR-4327	5.34765	P	CCAGTCCCCCATGC	chr21	MIMAT0016889	30375350	30375368	-
hsa-miR-4745-5p	5.33765	P	CGCCGTCCCGG	chr19	MIMAT0019878	804941	804963	+
hsa-miR-3137	5.33291	P	ACCCCATTGCTCCCA	chr3	MIMAT0015005	195134551	195134574	-
hsa-miR-22-3p	5.32712	P	ACAGTTCTTCAACTGGCAG	chr17	MIMAT0000077	1713914	1713935	-
hsa-miR-8089	5.31195	P	CTGCCCCAATCCCC	chr5	MIMAT0031016	181043413	181043436	-
hsa-miR-4484	5.30552	P	TGGGGCTTCTCCCG	chr10	MIMAT0019018	125819803	125819822	+
hsa-miR-193b-3p	5.27635	P	AGCGGGACTTTGAGGG	chr16	MIMAT0002819	14304017	14304038	+
hsa-miR-520a-5p	5.25792	P	AGAAAGTACTTCCCTCTGG	chr19	MIMAT0002833	53690895	53690915	+
hsa-miR-937-5p	5.25396	P	CCAGCCCCACCC	chr8	MIMAT0022938	143813010	143813029	-
hsa-miR-140-5p	5.24723	P	CTACCATAGGGTAAAACCACT	chr16	MIMAT0000431	69933103	69933124	+
hsa-miR-4689	5.23266	P	GGCCCCCACCATG	chr1	MIMAT0019778	5862711	5862732	-
hsa-miR-6767-5p	5.22229	P	TCTCCATGTGTCCCTG	chr16	MIMAT0027434	2445397	2445419	+
hsa-miR-4716-3p	5.21842	P	TCTCCATGTTTCCTTCC	chr15	MIMAT0019827	49169079	49169100	-
hsa-miR-1912	5.20265	P	TTCACACTGCATGCTCT	chrX	MIMAT0007887	114651589	114651610	+
hsa-miR-5581-5p	5.19638	P	TCTCCATTTCTCCTGGA	chr1	MIMAT0022275	37500973	37500994	-
hsa-miR-526b-5p	5.19455	P	ACAGAAAGTGCTTCCCTC	chr19	MIMAT0002835	53694406	53694428	+
hsa-miR-542-5p	5.18427	P	TCTCGTGACATGATGATCCC	chrX	MIMAT0003340	134541400	134541422	-
hsa-miR-518c-5p	5.18342	P	CAGAAAGTGCTTCCCTC	chr19	MIMAT0002847	53708758	53708780	+
hsa-miR-1224-5p	5.17778	P	CCACCTCCCGA	chr3	MIMAT0005458	184241405	184241423	+
hsa-miR-4793-5p	5.1563	P	CCTCTGCCCTGTGG	chr3	MIMAT0019965	48644239	48644262	-
hsa-miR-149-5p	5.15293	P	GGGAGTGAAGACACGGAG	chr2	MIMAT0000450	240456015	240456037	+
hsa-miR-6775-5p	5.15131	P	CCAGCCTCCCTCC	chr16	MIMAT0027450	87834631	87834655	-
hsa-miR-4733-5p	5.1484	P	CACCGGGTCTAGCA	chr17	MIMAT0019857	31094395	31094416	-
hsa-miR-6846-5p	5.1483	P	ACTCTACCCCATCCAGC	chr8	MIMAT0027592	144057354	144057375	-
hsa-miR-148b-3p	5.12054	P	ACAAAGTTCTGTGATGCAC	chr12	MIMAT0000759	54337278	54337299	+
hsa-miR-4485-3p	5.1049	P	TTAGGGTACCGCGGC	chr11	MIMAT0019019	10508277	10508296	-
hsa-miR-517c-3p	5.08483	P	ACACTCTAAAAGGATGCAC	chr19	MIMAT0002866	53741369	53741390	+
hsa-miR-6076	5.07964	P	CCACCTCTCCTCTGT	chr14	MIMAT0023701	49966399	49966419	+
hsa-miR-622	5.04323	P	GCTCCAACCTCAGCAGA	chr13	MIMAT0003291	90231242	90231262	+
hsa-miR-1471	5.02687	P	ACACCTGGCTCCACA	chr2	MIMAT0007349	231892277	231892298	-
hsa-miR-4665-3p	5.00974	P	GGCGGGGGCTAC	chr9	MIMAT0019740	6007871	6007896	+
hsa-miR-3940-5p	4.99549	P	CAGAGCCCGCCC	chr19	MIMAT0019229	6416470	6416489	-
hsa-miR-125a-5p	4.9867	P	TCACAGGTTAAAGGGTCTC	chr19	MIMAT0000443	51693268	51693291	+
hsa-miR-135a-5p	4.96776	P	TCACATAGGAATAAAAAGCCATA	chr3	MIMAT0000428	52294270	52294292	-
hsa-miR-1233-5p	4.95539	P	TGCCGTGCCCTGG	chr15	MIMAT0022943	34528347	34528368	-
hsa-miR-340-5p	4.95392	P	AATCAGTCTCATTGCTTTA	chr5	MIMAT0004692	180015361	180015382	-
hsa-miR-4651	4.9318	P	GCCCGACCTCACC	chr7	MIMAT0019715	75915206	75915225	+
hsa-miR-1914-3p	4.92541	P	CCTCCCAGTGCGG	chr20	MIMAT0007890	63941474	63941495	-
hsa-miR-301b-3p	4.9246	P	GCTTTGACAATATCATTGCAC	chr22	MIMAT0004958	21653025	21653047	+
hsa-miR-512-5p	4.92043	P	GAAAGTGCCCTCAAGGCT	chr19	MIMAT0002822	53669176	53669198	+
hsa-miR-4422	4.89642	P	TGGGTACTTCCTGATGC	chr1	MIMAT0018935	55225656	55225676	+
hsa-miR-29b-3p	4.89531	P	AACACTGATTTCAAATGGTGC	chr7	MIMAT0000100	130877467	130877489	-
hsa-miR-3156-5p	4.86786	P	TGTCTCCCACTTCCAG	chr21	MIMAT0015030	13406431	13406452	-
hsa-miR-4695-5p	4.86652	P	CCTGCTCGCCCAC	chr1	MIMAT0019788	18883250	18883271	-
hsa-miR-518e-5p	4.8614	P	CAGAAAGCGCTTCCCTCTA	chr19	MIMAT0005450	53729853	53729874	+
hsa-miR-6798-5p	4.85708	P	CCCAAGCTCGCCC	chr19	MIMAT0027496	49009911	49009933	+
hsa-miR-1236-5p	4.84062	P	TCCCCATTTCCCCTG	chr6	MIMAT0022945	31956918	31956939	-
hsa-miR-887-3p	4.83735	P	CCTCGGGATGGCGC	chr5	MIMAT0004951	15935229	15935250	+
hsa-miR-6880-5p	4.832	P	GAGCTGCCCTCTTCC	chr12	MIMAT0027660	124337216	124337237	-
hsa-let-7f-5p	4.82712	P	AACTATACAATCTACTACCTC	chrX	MIMAT0000067	53557246	53557267	-
hsa-miR-652-5p	4.82447	P	TGAATGGCACCCTCTC	chrX	MIMAT0022709	110055349	110055373	+
hsa-miR-516a-5p	4.8098	P	GAAAGTGCTTCTTTCCTCG	chr19	MIMAT0004770	53761148	53761170	+
hsa-miR-181b-5p	4.80467	P	ACCCACCGACAGCA	chr9	MIMAT0000257	124693725	124693747	+
hsa-miR-664b-3p	4.78273	P	TGTAGGCTGGGAGGC	chrX	MIMAT0022272	154768635	154768656	+
hsa-miR-31-5p	4.78023	P	AGCTATGCCAGCATCTT	chr9	MIMAT0000089	21512158	21512178	-
hsa-miR-1249-5p	4.76803	P	AACTTGGCCCATCTCC	chr22	MIMAT0032029	45200993	45201016	-
hsa-miR-3917	4.75236	P	CCCACCTGCTCAGT	chr1	MIMAT0018191	25906384	25906403	-
hsa-miR-340-3p	4.7433	P	GCTATAAAGTAACTGAGACGG	chr5	MIMAT0000750	180015319	180015340	-
hsa-miR-5194	4.73703	P	CCATCCCATTCCAAAC	chr8	MIMAT0021125	130008360	130008381	-
hsa-miR-4463	4.72883	P	GGCCCCACCCCA	chr6	MIMAT0018987	75428446	75428462	+
hsa-miR-5088-5p	4.7193	P	CCTCCATCCAATCCC	chr19	MIMAT0021080	49682122	49682145	+
hsa-miR-6779-5p	4.71172	P	GCCAAACCCAGCCC	chr17	MIMAT0027458	38914984	38915004	+
hsa-miR-3125	4.6892	P	TCTCTCCACAGCTTCC	chr2	MIMAT0014988	12737376	12737395	+
hsa-miR-4476	4.68557	P	GCCTGTCCCTAAATCC	chr9	MIMAT0019003	36893466	36893487	-
hsa-miR-7-5p	4.6711	P	ACAACAAAATCACTAGTCTTCC	chr9	MIMAT0000252	83969812	83969834	-
hsa-miR-4665-5p	4.66566	P	GCTCGCGCTCACG	chr9	MIMAT0019739	6007835	6007857	+
hsa-miR-29c-3p	4.65858	P	TAACCGATTTCAAATGGTGCTA	chr1	MIMAT0000681	207801865	207801886	-
hsa-miR-155-5p	4.65523	P	ACCCCTATCACGATTAG	chr21	MIMAT0000646	25573983	25574005	+
hsa-miR-598-3p	4.63872	P	TGACGATGACAACGATGAC	chr8	MIMAT0003266	11035221	11035242	-
hsa-miR-6829-5p	4.6335	P	TGCCCCTTCTCAGCA	chr3	MIMAT0027558	195882371	195882390	-
hsa-miR-6512-5p	4.63169	P	TCTTCCAGCTCTTCTAATG	chr2	MIMAT0025480	177313853	177313874	-
hsa-miR-6807-5p	4.62685	P	CCTCTCCATTCCACTG	chr19	MIMAT0027514	58550285	58550306	+
hsa-miR-421	4.6064	P	GCGCCCAATTAATGTCTG	chrX	MIMAT0003339	74218392	74218414	-
hsa-miR-371a-5p	4.60174	P	AGTGCCCCCACAG	chr19	MIMAT0004687	53787680	53787699	+
hsa-miR-4767	4.58385	P	GGCGGCGGCCA	chrX	MIMAT0019919	7147869	7147891	+
hsa-miR-660-5p	4.57103	P	CAACTCCGATATGCAATGG	chrX	MIMAT0003338	50013256	50013277	+
hsa-miR-2276-3p	4.56736	P	CCTCGCCTCTGACA	chr13	MIMAT0011775	24162469	24162490	+
hsa-miR-522-3p	4.56699	P	ACACTCTAAAGGGAACCATTT	chr19	MIMAT0002868	53751264	53751285	+
hsa-miR-193b-5p	4.56362	P	TCATCTCGCCCTC	chr16	MIMAT0004767	14303980	14304001	+
hsa-miR-765	4.56054	P	CATCACCTTCCTTCTCCT	chr1	MIMAT0003945	156936156	156936176	-
hsa-miR-564	4.5441	P	GCCTGCTGACACCGT	chr3	MIMAT0003228	44861903	44861921	+
hsa-miR-6831-5p	4.53526	P	GACCTCCTCCTCACA	chr5	MIMAT0027562	140563727	140563750	-
hsa-miR-4487	4.52153	P	CTGCCCTTCAGCCA	chr11	MIMAT0019021	47401023	47401041	+
hsa-miR-6780a-5p	4.50229	P	TCTCCAGCTGTCTTCC	chr17	MIMAT0027460	42708124	42708146	-
hsa-miR-34b-5p	4.49908	P	CAATCAGCTAATGACACTGCCT	chr11	MIMAT0000685	111512950	111512972	+
hsa-miR-532-5p	4.49896	P	ACGGTCCTACACTCAAG	chrX	MIMAT0002888	50003167	50003188	+
hsa-miR-4433a-3p	4.49885	P	ATGTCCCACCCCCA	chr2	MIMAT0018949	64340809	64340829	+
hsa-miR-6794-5p	4.48757	P	GCTCACCCCCAGTC	chr19	MIMAT0027488	12852265	12852284	+
hsa-miR-664b-5p	4.4837	P	TACCCAATCATCTCCCT	chrX	MIMAT0022271	154768596	154768619	+
hsa-miR-302b-5p	4.47695	P	GAAAGCACTTCCATGTTAAAG	chr4	MIMAT0000714	112648526	112648547	-
hsa-miR-31-3p	4.46921	P	ATGGCAATATGTTGGCATAG	chr9	MIMAT0004504	21512121	21512142	-
hsa-miR-6833-5p	4.45454	P	TTTCTCCTCCCATCTTC	chr6	MIMAT0027566	32179821	32179842	+
hsa-miR-3138	4.44583	P	ACTCCCTCTACCTCACT	chr4	MIMAT0015006	10078622	10078645	-
hsa-miR-671-5p	4.44248	P	CTCCAGCCCCT	chr7	MIMAT0003880	151238449	151238471	+
hsa-miR-1298-5p	4.42762	P	TACATCTGGACAGCCG	chrX	MIMAT0005800	114715250	114715271	+
hsa-miR-6778-5p	4.42514	P	ACCTGCCTCCTGTCC	chr17	MIMAT0027456	18340860	18340881	-
hsa-miR-4734	4.42153	P	CGCCCTGACCGC	chr17	MIMAT0019859	38702270	38702291	-
hsa-miR-138-2-3p	4.40061	P	AACCCTGGTGTCGTGA	chr16	MIMAT0004596	56858574	56858595	+
hsa-miR-3605-5p	4.39827	P	GGCTTCCTTGCTATCC	chr1	MIMAT0017981	33332449	33332471	-
hsa-miR-222-3p	4.37572	P	ACCCAGTAGCCAG	chrX	MIMAT0000279	45747036	45747056	-
hsa-miR-10b-3p	4.34384	P	ATTCCCCTAGAATCGAATC	chr2	MIMAT0004556	176150368	176150389	+
hsa-miR-4701-3p	4.33418	P	ACACCACACCCATCAC	chr12	MIMAT0019799	48771980	48771999	-
hsa-miR-6808-5p	4.33184	P	CATGGTCCCACCTCC	chr1	MIMAT0027516	1339682	1339703	-
hsa-miR-454-3p	4.32736	P	ACCCTATAAGCAATATTGCAC	chr17	MIMAT0003885	59137787	59137809	-
hsa-miR-520d-3p	4.30223	P	ACCCACCAAAGAGAAGCAC	chr19	MIMAT0002856	53720149	53720170	+
hsa-miR-9-5p	4.29829	P	TCATACAGCTAGATAACCA	chr5	MIMAT0000441	88666902	88666924	-
hsa-miR-28-5p	4.29295	P	CTCAATAGACTGTGAGCTCC	chr3	MIMAT0000085	188688794	188688815	+
hsa-miR-6073	4.29067	P	GTAGCTGATAACTCACTACC	chr11	MIMAT0023698	15969555	15969574	-
hsa-miR-3646	4.28916	P	TGGGCTGGGCTCA	chr20	MIMAT0018065	44408177	44408198	+
hsa-miR-30e-3p	4.28429	P	GCTGTAAACATCCGACTG	chr1	MIMAT0000693	40754413	40754434	+
hsa-miR-6768-5p	4.28425	P	CAGGGCCCCGC	chr16	MIMAT0027436	2463972	2463994	+
hsa-miR-6845-5p	4.27463	P	GCTCTCTGCTCTGGC	chr8	MIMAT0027590	143837793	143837811	-
hsa-miR-224-5p	4.26149	P	AACGGAACCACTAGTGACTT	chrX	MIMAT0000281	151958631	151958651	-
hsa-miR-198	4.24173	P	GAACCTATCTCCCCTC	chr3	MIMAT0000228	120395703	120395724	-
hsa-miR-6856-5p	4.23082	P	CCACAGCACCACTG	chr9	MIMAT0027612	130626302	130626325	+
hsa-miR-4513	4.21042	P	ATGGGCCTCCAGCC	chr15	MIMAT0019050	74788723	74788744	-
hsa-miR-518e-3p	4.20093	P	CACTCTGAAGGGAAGCGC	chr19	MIMAT0002861	53729891	53729911	+
hsa-miR-4488	4.19752	P	CGCCGGAGCCC	chr11	MIMAT0019022	61508599	61508616	+
hsa-miR-662	4.18952	P	CTGCTGGGCCACAACG	chr16	MIMAT0003325	770243	770263	+
hsa-miR-484	4.18669	P	ATCGGGAGGGGACTGA	chr16	MIMAT0002174	15643301	15643322	+
hsa-miR-6801-5p	4.17766	P	TCATTTCCTGCTGCCT	chr19	MIMAT0027502	52222025	52222047	+
hsa-miR-5008-5p	4.17594	P	CCACTGTGCCCCA	chr1	MIMAT0021039	227941641	227941662	-
hsa-miR-5585-3p	4.15482	P	ACCTGTAGTCCCAGCT	chr1	MIMAT0022286	32086986	32087007	+
hsa-miR-6824-5p	4.14057	P	TCCCTGGCCCAACC	chr3	MIMAT0027548	48633672	48633693	-
hsa-miR-518a-3p	4.13408	P	TCCAGCAAAGGGAAGCGC	chr19	MIMAT0002863	53739385	53739406	+
hsa-miR-4667-5p	4.13395	P	GGTTCTCCTTCTGCTC	chr9	MIMAT0019743	35608096	35608117	+
hsa-miR-1288-3p	4.11842	P	TCTCCAGATCAGGGCA	chr17	MIMAT0005942	16282058	16282078	+
hsa-miR-3127-5p	4.11341	P	CTTCCCATTCCACAAG	chr2	MIMAT0014990	96798288	96798310	+
hsa-miR-7846-3p	4.1089	P	CCTTCTCTCCAGGCT	chr1	MIMAT0030421	12167010	12167030	+
hsa-miR-4496	4.10466	P	CCCTCTCAGCTTCAGT	chr12	MIMAT0019031	108635849	108635870	+
hsa-miR-6723-5p	4.09603	P	GCCCCGACGTTACT	chr1	MIMAT0025855	632382	632403	-
hsa-miR-6801-3p	4.09532	P	GGCCAGTGAGTGGC	chr19	MIMAT0027503	52222074	52222093	+
hsa-miR-20a-3p	4.09013	P	CTTTAAGTGCTCATAATGCAG	chr13	MIMAT0004493	91351108	91351129	+
hsa-miR-6849-5p	4.08193	P	TCCACACACTCCCCT	chr8	MIMAT0027598	144400318	144400340	-
hsa-miR-744-5p	4.07369	P	TGCTGTTAGCCCTA	chr17	MIMAT0004945	12081909	12081930	+
hsa-miR-1273f	4.05575	P	CACTGCAACCTCCATC	chr1	MIMAT0020601	52928698	52928716	+
hsa-miR-6772-5p	4.05005	P	CCTCAGCTCCAGCC	chr16	MIMAT0027444	57772326	57772347	-
hsa-miR-6887-5p	4.0486	P	TGTCCTCTCCATCTGTC	chr19	MIMAT0027674	35122705	35122727	+
hsa-miR-769-5p	4.03016	P	AGCTCAGAACCCAGAGGTC	chr19	MIMAT0003886	46018961	46018982	+
hsa-miR-6784-5p	4.00981	P	CCCTCACCCAAAGC	chr17	MIMAT0027468	45114409	45114428	-
hsa-miR-1228-3p	3.99792	P	GGGGGGCGAGG	chr12	MIMAT0005583	57194555	57194574	+
hsa-miR-486-5p	3.99709	P	CTCGGGGCAGCTCA	chr8	MIMAT0002177	41660444	41660465	+
hsa-miR-521	3.98225	P	ACACTCTAAAGGGAAGTGCG	chr19	MIMAT0002854	53748689	53748710	+
hsa-miR-505-5p	3.9779	P	ACATCAATACTTCCTGGCTC	chrX	MIMAT0004776	139924196	139924217	-
hsa-miR-4646-5p	3.97042	P	TCCCTCAGCTCCTCT	chr6	MIMAT0019707	31701070	31701091	-
hsa-miR-362-5p	3.96436	P	ACTCACACCTAGGTTCC	chrX	MIMAT0000705	50008968	50008991	+
hsa-miR-3622b-5p	3.9508	P	TCACCTGACCTCCCA	chr8	MIMAT0018005	27701726	27701745	-
hsa-miR-186-5p	3.94474	P	AGCCCAAAAGGAGAATTCTTT	chr1	MIMAT0000456	71067681	71067702	-
hsa-miR-4732-5p	3.93121	P	AGCTTCCTGCTCCCT	chr17	MIMAT0019855	28861700	28861722	-
hsa-miR-4522	3.92452	P	ACCGGCCTACAGGC	chr17	MIMAT0019060	27293922	27293942	-
hsa-miR-4455	3.92339	P	AAAAACACACACACCCT	chr4	MIMAT0018977	184938421	184938437	-
hsa-miR-664a-5p	3.91461	P	ATCCAATCATTTTCCCTAGC	chr1	MIMAT0005948	220200586	220200609	-
hsa-miR-6075	3.89564	P	CACCAATGCCGCC	chr5	MIMAT0023700	1510767	1510787	-
hsa-miR-514b-5p	3.86797	P	ATGATTGCCTCCCTCTT	chrX	MIMAT0015087	147250197	147250218	-
hsa-miR-7114-5p	3.86176	P	ACAGGCACCCCACT	chr9	MIMAT0028125	137450061	137450081	-
hsa-miR-3911	3.85541	P	TGCCTCCTCCAGGA	chr9	MIMAT0018185	127690763	127690784	-
hsa-miR-4787-3p	3.8437	P	GCGCGGGGCAG	chr3	MIMAT0019957	50675130	50675153	+
hsa-miR-4647	3.83486	P	TTCCTCAGCACAGCAC	chr6	MIMAT0019709	44254253	44254275	-
hsa-miR-548q	3.81858	P	CCGCCATTACTTTTGC	chr10	MIMAT0011163	12725325	12725346	-
hsa-miR-4253	3.81814	P	ACCCCCTGGACATGC	chr1	MIMAT0016882	22863169	22863186	-
hsa-miR-9-3p	3.80895	P	ACTTTCGGTTATCTAGCTT	chr5	MIMAT0000442	88666866	88666887	-
hsa-miR-3610	3.79215	P	CGGCGCCTCCTT	chr8	MIMAT0017987	116874740	116874759	-
hsa-miR-4419a	3.78569	P	TGCAGTCTCCTCCCT	chr1	MIMAT0018931	23057880	23057896	-
hsa-miR-5684	3.77738	P	CTGTTGCTCAGGCTAG	chr19	MIMAT0022473	12787132	12787151	+
hsa-miR-6790-5p	3.75521	P	AACCCCGCCAAATCC	chr19	MIMAT0027480	6392961	6392983	-
hsa-miR-4743-5p	3.75317	P	ATGCCTCCTGTCCCA	chr18	MIMAT0019874	48670602	48670624	+
hsa-miR-6747-5p	3.75114	P	TGTTCTGCCTCTTTCCA	chr11	MIMAT0027394	62567043	62567066	-
hsa-miR-95-3p	3.7504	P	TGCTCAATAAATACCCGTTG	chr4	MIMAT0000094	8005312	8005333	-
hsa-miR-6758-5p	3.74951	P	ACATCACATCCTTCCCC	chr12	MIMAT0027416	57512693	57512715	+
hsa-miR-4738-3p	3.73998	P	TCCTCCAGGCGCTC	chr17	MIMAT0019867	75784530	75784551	-
hsa-miR-3934-5p	3.73374	P	CTGCCTCAGTTTCCA	chr6	MIMAT0018349	33698152	33698173	+
hsa-miR-197-3p	3.72967	P	GCTGGGTGGAGAAGGTG	chr1	MIMAT0000227	109598940	109598961	+
hsa-miR-1249-3p	3.71669	P	TGAAGAAGGGGGGGA	chr22	MIMAT0005901	45200958	45200979	-
hsa-miR-6819-5p	3.70752	P	GCTCCTTGGCCCTC	chr22	MIMAT0027538	36286881	36286902	-
hsa-miR-218-5p	3.70059	P	ACATGGTTAGATCAAGCACA	chr5	MIMAT0000275	168768211	168768231	-
hsa-miR-6819-3p	3.69861	P	CTGGGGTGGGGAC	chr22	MIMAT0027539	36286847	36286867	-
hsa-miR-195-5p	3.66493	P	GCCAATATTTCTGTGCTGC	chr17	MIMAT0000461	7017667	7017687	-
hsa-miR-3937	3.65732	P	CCCCCATTGCTACAG	chrX	MIMAT0018352	39661276	39661298	+
hsa-miR-3164	3.65577	P	CGCCATTTCCCTTAAA	chr11	MIMAT0015038	69083185	69083206	+
hsa-miR-6840-3p	3.65494	P	CACCCCGCACAAAG	chr7	MIMAT0027583	100356696	100356717	+
hsa-miR-766-3p	3.64433	P	GCTGAGGCTGTGGGGCT	chrX	MIMAT0003888	119646763	119646784	-
hsa-miR-6894-5p	3.64234	P	TCTGGCCCAGCTCT	chrX	MIMAT0027688	53198917	53198940	-
hsa-miR-1469	3.64072	P	GGAGCCCGCGC	chr15	MIMAT0007347	96333261	96333282	+
hsa-miR-7106-5p	3.64026	P	CCCAAGATCCCCTCC	chr12	MIMAT0028109	113159153	113159172	-
hsa-miR-4632-5p	3.63616	P	TCCGCCACACCCA	chr1	MIMAT0022977	12191713	12191735	+
hsa-miR-7845-5p	3.63386	P	CCACGACCCTCCC	chr2	MIMAT0030420	207166402	207166422	+
hsa-miR-3197	3.61504	P	CGCCTTTCCGAGC	chr21	MIMAT0015082	41167564	41167586	+
hsa-miR-4449	3.61272	P	TGCCTCGCGCAGC	chr4	MIMAT0018968	52712720	52712741	+
hsa-miR-4444	3.59536	P	CGCCTCTTCCAACTC	chr3	MIMAT0018962	75214518	75214535	+
hsa-miR-4481	3.59078	P	AACCACCAGCCCAC	chr10	MIMAT0019015	12653181	12653197	-
hsa-miR-4462	3.59045	P	TTCCCAAGCCACCC	chr6	MIMAT0018986	37555366	37555388	-
hsa-miR-1229-3p	3.58584	P	CTGTGGGAGGGC	chr5	MIMAT0005584	179798278	179798300	-
hsa-miR-200c-3p	3.58033	P	TCCATCATTACCCGG	chr12	MIMAT0000617	6963742	6963764	+
hsa-miR-1247-3p	3.57046	P	GCTCCAGTCTCGACG	chr14	MIMAT0022721	101560326	101560349	-
hsa-miR-3188	3.5611	P	CCCCGTATCCGCA	chr19	MIMAT0015070	18282129	18282151	+
hsa-miR-6722-3p	3.55238	P	CCTGGCCCACCC	chr9	MIMAT0025854	136746903	136746924	-
hsa-miR-3163	3.54884	P	GTCTTACTGCCCTCATT	chr11	MIMAT0015037	66934476	66934497	-
hsa-miR-4314	3.54501	P	CTGTCCCATTTCCCA	chr17	MIMAT0016868	8088066	8088083	+
hsa-miR-601	3.54353	P	CTCCTCCAACAATCCTAGA	chr9	MIMAT0003269	123402567	123402588	-
hsa-miR-211-3p	3.54295	P	GCACCCCTTTGCTG	chr15	MIMAT0022694	31065059	31065079	-
hsa-miR-3926	3.53396	P	TCTCTGCCTGCTTTTTG	chr8	MIMAT0018201	12727242	12727262	+
hsa-miR-6757-5p	3.52929	P	TCATCCTGGCCTCCC	chr12	MIMAT0027414	53056949	53056970	+
hsa-miR-335-5p	3.51565	P	ACATTTTTCGTTATTGCTC	chr7	MIMAT0000765	130496126	130496148	+
hsa-miR-6741-5p	3.51547	P	CACGGCTCCCACC	chr1	MIMAT0027383	225922116	225922137	-
hsa-miR-7157-5p	3.50085	P	TCTCTGGTGCCAATGA	chr2	MIMAT0028224	140586663	140586685	-
hsa-miR-519e-5p	3.50006	P	GAAAGTGCTCCCTTTTG	chr19	MIMAT0002828	53679953	53679974	+
hsa-miR-5190	3.4946	P	TGGCTCCAGCTCAGT	chr18	MIMAT0021121	13459993	13460013	+
hsa-miR-4685-5p	3.48718	P	AACCTTGCCCCACTC	chr10	MIMAT0019771	98431332	98431357	-
hsa-miR-550b-2-5p	3.48675	P	TGTCTTACTCCCTCAGG	chr7	MIMAT0022737	32733041	32733062	-
hsa-miR-3659	3.48474	P	TGCCCTCGTAGACAAC	chr1	MIMAT0018080	38089289	38089309	+
hsa-miR-4758-5p	3.47647	P	CAGCCCCACCGG	chr20	MIMAT0019903	62332534	62332556	-
hsa-miR-6069	3.47552	P	GGGGGCAGCAGG	chr22	MIMAT0023694	35336768	35336788	-
hsa-miR-183-3p	3.47164	P	TTATGGCCCTTCGGT	chr7	MIMAT0004560	129774928	129774949	-
hsa-miR-1273c	3.46744	P	GACAGGGTCTCGTTTT	chr6	MIMAT0015017	154853369	154853390	+
hsa-miR-6800-3p	3.46571	P	GGGGCGATGCCAG	chr19	MIMAT0027501	49832076	49832096	+
hsa-miR-1183	3.46092	P	TGCCCACTCTCACCA	chr7	MIMAT0005828	21471105	21471131	+
hsa-miR-99b-3p	3.45931	P	CGGACCCACAGAC	chr19	MIMAT0004678	51692656	51692677	+
hsa-miR-4755-3p	3.45782	P	ACTTTCCCTTCAGAGCC	chr20	MIMAT0019896	34049162	34049183	+
hsa-miR-125b-5p	3.45777	P	TCACAAGTTAGGGTCTC	chr21	MIMAT0000423	16590253	16590274	+
hsa-miR-7162-3p	3.45311	P	GCTGCTGTTCCACC	chr10	MIMAT0028235	30368597	30368615	-
hsa-miR-1261	3.45028	P	AAGCCAAAGCCTTATCC	chr11	MIMAT0005913	90869180	90869198	-
hsa-miR-3666	3.4488	P	TCGGCATCTACACTTGC	chr7	MIMAT0018088	114653373	114653393	+
hsa-miR-1908-3p	3.44741	P	CGGGGCGGAGC	chr11	MIMAT0026916	61815172	61815192	-
hsa-miR-6748-5p	3.4473	P	AATCCAGTCCTTCCCA	chr11	MIMAT0027396	62789820	62789841	+
hsa-miR-583	3.44092	P	GTAATGGGACCTTCCTCT	chr5	MIMAT0003248	96079153	96079173	+
hsa-miR-518f-5p	3.43538	P	GAGAAAGTGCTTCCCT	chr19	MIMAT0002841	53700030	53700051	+
hsa-miR-424-3p	3.42768	P	ATAGCAGCGCCTCA	chrX	MIMAT0004749	134546644	134546664	-
hsa-miR-6774-5p	3.42278	P	CATACAGGGTCCCTCC	chr16	MIMAT0027448	85918352	85918376	+
hsa-miR-3200-3p	3.41286	P	CAGACCTGAGTAGCGC	chr22	MIMAT0015085	30731610	30731631	+
hsa-miR-6739-5p	3.41179	P	TACTTGTTCTTTCTCTTTCC	chr1	MIMAT0027379	201863378	201863399	+
hsa-miR-3654	3.40336	P	TTCCTCAGCTTGTCCA	chr7	MIMAT0018074	133034860	133034878	-
hsa-miR-4498	3.40324	P	CAGCACTTGCCCTG	chr12	MIMAT0019033	120155473	120155494	-
hsa-miR-192-5p	3.40067	P	GGCTGTCAATTCATAGGTC	chr11	MIMAT0000222	64891203	64891223	-
hsa-miR-193a-3p	3.39956	P	ACTGGGACTTTGTAGGC	chr17	MIMAT0000459	31560050	31560071	+
hsa-miR-378d	3.39395	P	TTTCTGACTCCAAGTCC	chr8	MIMAT0018926	93916079	93916098	-
hsa-let-7e-5p	3.3929	P	AACTATACAACCTCCTACC	chr19	MIMAT0000066	51692793	51692814	+
hsa-miR-3132	3.38906	P	TCCTCTGAGCTCCTTC	chr2	MIMAT0014997	219549117	219549140	-
hsa-miR-422a	3.38798	P	GCCTTCTGACCCTA	chr15	MIMAT0001339	63870989	63871010	-
hsa-miR-1237-5p	3.38554	P	CGCGCTTCGGCC	chr11	MIMAT0022946	64368651	64368671	+
hsa-miR-4468	3.38516	P	ATCTCATCCTTCTGCTCT	chr7	MIMAT0018995	138123803	138123820	+
hsa-miR-3607-5p	3.38214	P	ACTGATTTGCTTCATCACA	chr5	MIMAT0017984	86620508	86620529	+
hsa-miR-3976	3.38089	P	ACATTAATCTTCCTGCTCT	chr18	MIMAT0019361	5840702	5840725	+
hsa-miR-6797-3p	3.37894	P	GTGGGGAGGGAAGG	chr19	MIMAT0027495	41869675	41869696	+
hsa-miR-7156-3p	3.36767	P	ACCAGTTCCCCAAGTG	chr1	MIMAT0028223	77060180	77060202	+
hsa-miR-1226-5p	3.36184	P	CCCCATCCAGG	chr3	MIMAT0005576	47849555	47849580	+
hsa-miR-532-3p	3.35997	P	TGCAAGCCTTGGGTG	chrX	MIMAT0004780	50003204	50003225	+
hsa-miR-4433a-5p	3.35598	P	ACAGGAGTGGGGG	chr2	MIMAT0020956	64340770	64340790	+
hsa-miR-3622a-5p	3.34811	P	CTCACCTGAGCTCCC	chr8	MIMAT0018003	27701690	27701711	+
hsa-miR-4535	3.34637	P	GTCCCAGCCAGGTC	chr22	MIMAT0019075	48780331	48780347	+
hsa-miR-6766-3p	3.34169	P	TGAGGGTGGGGGAA	chr15	MIMAT0027433	89326742	89326763	-
hsa-miR-5196-5p	3.33402	P	CCCAACCCTCGTCC	chr19	MIMAT0021128	35345541	35345562	+
hsa-miR-1973	3.33299	P	TATGCTACCTTTGCACG	chr4	MIMAT0009448	116299750	116299768	+
hsa-miR-892b	3.33027	P	TCTACCCAGAAAGGAGCCA	chrX	MIMAT0004918	145997208	145997229	-
hsa-miR-6738-5p	3.32874	P	CCCCTGTGCTCTTCT	chr1	MIMAT0027377	155951309	155951331	-
hsa-miR-574-3p	3.32733	P	TGTGGGTGTGTGCATG	chr4	MIMAT0003239	38868092	38868113	+
hsa-miR-7151-3p	3.31413	P	TGAGCCCATTCCAGC	chr10	MIMAT0028213	67403351	67403371	-
hsa-miR-6508-5p	3.3134	P	GGTGGGTCATGCATT	chr21	MIMAT0025472	39447014	39447034	+
hsa-miR-3162-3p	3.31054	P	TGGGGAGTGGAGGG	chr11	MIMAT0019213	59595087	59595107	-
hsa-miR-3202	3.30943	P	ATTAAAGCTCTTCTCCCTT	chrX	MIMAT0015089	153981148	153981169	-
hsa-miR-4323	3.29919	P	TCTGAGGCTGTGGGG	chr19	MIMAT0016875	42133455	42133472	-
hsa-miR-374c-5p	3.29818	P	AGCACTTAGCAGGTTGT	chrX	MIMAT0018443	74218561	74218582	+
hsa-miR-425-3p	3.29562	P	GGGCGGACACGAC	chr3	MIMAT0001343	49020159	49020180	-
hsa-miR-1207-3p	3.29399	P	GAAATGAGGGCCAGC	chr8	MIMAT0005872	128049203	128049220	+
hsa-miR-7-1-3p	3.28806	P	TATGGCAGACTGTGATTTG	chr9	MIMAT0004553	83969771	83969792	-
hsa-miR-4673	3.28792	P	TCCAGTCCGGCTCC	chr9	MIMAT0019755	136519604	136519625	-
hsa-miR-6753-3p	3.28754	P	GTGCCAGGGCAGA	chr11	MIMAT0027407	68044932	68044953	+
hsa-miR-500a-5p	3.27542	P	TCTCACCCAGGTAG	chrX	MIMAT0004773	50008443	50008465	+
hsa-miR-8087	3.26992	P	CCCCTGTAATCCAAGA	chr11	MIMAT0031014	27515015	27515037	-
hsa-miR-6872-5p	3.26576	P	CCTTGCCTCCTGATG	chr3	MIMAT0027644	50273241	50273260	+
hsa-miR-4644	3.26361	P	CTTCTGTCTCTTTTCTCTC	chr6	MIMAT0019704	170330813	170330835	+
hsa-miR-30a-3p	3.2624	P	GCTGCAAACATCCGACT	chr6	MIMAT0000088	71403554	71403575	-
hsa-miR-191-3p	3.26121	P	GGGGACGAAATCCAAG	chr3	MIMAT0001618	49020631	49020652	-
hsa-miR-6760-5p	3.25885	P	TCTGCACTTCCACCTT	chr12	MIMAT0027420	111304147	111304169	+
hsa-miR-4758-3p	3.25783	P	GAGGGTGGTCAGCA	chr20	MIMAT0019904	62332490	62332512	-
hsa-miR-149-3p	3.25663	P	GCACAGCCCCCGT	chr2	MIMAT0004609	240456056	240456076	+
hsa-miR-298	3.25661	P	TGGGAGAACCTCCCTG	chr20	MIMAT0004901	58818280	58818303	-
hsa-miR-4322	3.25641	P	CCCCACGCGCTG	chr19	MIMAT0016873	10230455	10230475	+
hsa-miR-22-5p	3.25368	P	TAAAGCTTGCCACTGAAG	chr17	MIMAT0004495	1713952	1713973	-
hsa-miR-6820-5p	3.25267	P	TGACCCCAGCTCTGC	chr22	MIMAT0027540	37967568	37967586	+
hsa-miR-4470	3.24919	P	TCTCGGCTTCCACG	chr8	MIMAT0018997	61714832	61714852	+
hsa-miR-33a-5p	3.24916	P	TGCAATGCAACTACAATGCAC	chr22	MIMAT0000091	41900949	41900969	+
hsa-miR-212-3p	3.24824	P	GGCCGTGACTGGAGAC	chr17	MIMAT0000269	2050290	2050310	-
hsa-miR-3713	3.24229	P	ACCATCCCCAAACGG	chr15	MIMAT0018164	76586647	76586666	+
hsa-miR-4486	3.2407	P	TGCCAGCCTCGCC	chr11	MIMAT0019020	19575314	19575330	+
hsa-miR-7515	3.23866	P	GTCACCATCTTCCCTT	chr2	MIMAT0029310	6650418	6650435	+
hsa-miR-431-3p	3.23124	P	AGAAGCCCTGCAAGACG	chr14	MIMAT0004757	100881069	100881090	+
hsa-miR-215-5p	3.22661	P	GTCTGTCAATTCATAGGTCAT	chr1	MIMAT0000272	220117916	220117936	-
hsa-miR-3194-5p	3.22464	P	CAGCCCTCCTGGTG	chr20	MIMAT0015078	51452948	51452968	-
hsa-miR-208a-5p	3.21596	P	GTATAACCCGGGCCA	chr14	MIMAT0026474	23388637	23388658	-
hsa-miR-4539	3.2127	A	GCCCAGCTCAGCC	chr14	MIMAT0019082	105857513	105857534	-
hsa-miR-625-5p	3.21092	P	GGACTATAGAACTTTCCCC	chr14	MIMAT0003294	65471116	65471136	+
hsa-miR-490-5p	3.21043	P	ACCCACCTGGAGATC	chr7	MIMAT0004764	136903205	136903224	+
hsa-miR-4433b-3p	3.20829	P	ACGTCCCACCCCC	chr2	MIMAT0030414	64340769	64340789	-
hsa-miR-6889-5p	3.20487	P	ATTCCGGACCCCAGA	chr22	MIMAT0027678	41253023	41253045	-
hsa-miR-1304-3p	3.20211	P	GGGGTTCGAGGCT	chr11	MIMAT0022720	93733691	93733712	-
hsa-miR-34a-3p	3.19825	P	AGGGCAGTATACTTGCTG	chr1	MIMAT0004557	9151693	9151714	-
hsa-miR-550a-3-5p	3.19701	P	CTCTTACTCCCTCAGGC	chr7	MIMAT0020925	29680789	29680808	-
hsa-miR-200b-3p	3.19634	P	TCATCATTACCAGGCAG	chr1	MIMAT0000318	1167160	1167181	+
hsa-miR-6737-3p	3.19589	P	CTGGGTAGGGGTGA	chr1	MIMAT0027376	153962351	153962372	-
hsa-miR-5587-5p	3.19325	A	AGTCCCGGAGGTGA	chr16	MIMAT0022289	535316	535333	+
hsa-miR-557	3.1914	P	AGACAAGGCCCACCCG	chr1	MIMAT0003221	168375584	168375606	+
hsa-miR-6765-3p	3.18614	A	CTGGGCGGGCC	chr14	MIMAT0027431	105150778	105150798	-
hsa-miR-6815-5p	3.18589	P	AATGACTCCTCCGGC	chr21	MIMAT0027530	45478271	45478293	+
hsa-miR-1238-3p	3.18497	P	GGGGCAGACAGAC	chr19	MIMAT0005593	10552183	10552202	+
hsa-miR-6736-5p	3.18408	P	ACCACAGATGCCCTC	chr1	MIMAT0027373	145850620	145850640	-
hsa-miR-4655-5p	3.18383	P	CGACCCTCTGCCA	chr7	MIMAT0019721	1844223	1844244	-
hsa-miR-345-5p	3.17822	P	GAGCCCTGGACTAG	chr14	MIMAT0000772	100307876	100307897	+
hsa-miR-1281	3.17722	P	GGGAGAGGAGGAGG	chr22	MIMAT0005939	41092545	41092561	+
hsa-miR-652-3p	3.17649	P	CACAACCCTAGTGGC	chrX	MIMAT0003322	110055389	110055409	+
hsa-miR-6745	3.17567	P	AACCAGACCTTCTTCCA	chr11	MIMAT0027391	47179615	47179635	-
hsa-miR-582-5p	3.16933	P	AGTAACTGGTTGAACAACTGTA	chr5	MIMAT0003247	59703666	59703688	-
hsa-miR-6765-5p	3.16849	P	ACACACCCTCCTGGC	chr14	MIMAT0027430	105150840	105150864	-
hsa-miR-4514	3.16648	A	TTCCCCAATCCTGCC	chr15	MIMAT0019051	80997450	80997467	-
hsa-miR-448	3.16608	P	ATGGGACATCCTACATATGCA	chrX	MIMAT0001532	114823524	114823545	+
hsa-miR-760	3.16598	P	TCCCCACAGACCCA	chr1	MIMAT0004957	93846880	93846899	+
hsa-miR-296-5p	3.16589	P	ACAGGATTGAGGGGGG	chr20	MIMAT0000690	58817661	58817681	-
hsa-miR-6837-5p	3.16485	P	ACATTCCCTGCTGGC	chr7	MIMAT0027576	44051771	44051791	+
hsa-miR-6848-3p	3.16261	A	CTGGGGGCCAAGA	chr8	MIMAT0027597	144317253	144317271	-
hsa-miR-501-5p	3.15885	P	TCTCACCCAGGGACAAAG	chrX	MIMAT0002872	50009735	50009756	+
hsa-miR-7854-3p	3.1531	P	TTCCCATCTGCGGTC	chr16	MIMAT0030429	81533942	81533962	+
hsa-miR-4313	3.14701	P	GGGTTTGGGGCCA	chr15	MIMAT0016865	75762286	75762305	-
hsa-miR-6515-3p	3.14529	A	CTGGGGGGTAGATGA	chr19	MIMAT0025487	12940521	12940540	+
hsa-miR-8052	3.1432	A	GCTCATGCCCTCTACA	chr11	MIMAT0030979	130666745	130666766	+
hsa-miR-1291	3.14064	P	ACTGCTGGTCTTCAGTC	chr12	MIMAT0005881	48654494	48654517	-
hsa-miR-202-3p	3.13966	A	TTCCCATGCCCTATA	chr10	MIMAT0002811	133247538	133247557	-
hsa-miR-1343-5p	3.1384	P	CCCACCCGGGGG	chr11	MIMAT0027038	34941851	34941872	+
hsa-miR-6889-3p	3.12809	P	CTGGGAAGTAGGGGC	chr22	MIMAT0027679	41252992	41253011	-
hsa-miR-6857-5p	3.12768	P	ACTGGCCTGACCCA	chrX	MIMAT0027614	53405739	53405760	-
hsa-miR-3943	3.12369	A	CGCCAAGTGAAGCC	chr7	MIMAT0018359	43150917	43150939	+
hsa-miR-5003-3p	3.12316	A	CCCCAACAACCTAGAA	chr5	MIMAT0021026	172662222	172662242	+
hsa-miR-619-5p	3.12205	P	GGCTCATGCCTGTAATC	chr12	MIMAT0026622	108836962	108836983	-
hsa-miR-6777-3p	3.11827	A	CTGGGGGCCAGG	chr17	MIMAT0027455	17813480	17813499	-
hsa-miR-1307-5p	3.11116	P	AGCCGGTCGAGGT	chr10	MIMAT0022727	103394341	103394361	-
hsa-miR-518c-3p	3.10986	P	ACACTCTAAAGAGAAGCGCTT	chr19	MIMAT0002848	53708796	53708818	+
hsa-miR-4648	3.1097	A	CTCCCATTTGCAGTCC	chr7	MIMAT0019710	2527074	2527093	+
hsa-miR-3692-5p	3.10911	A	CAGTATCCACTCCTGAC	chr6	MIMAT0018121	157529137	157529160	+
hsa-miR-4655-3p	3.10843	A	CCCCGGGGACCT	chr7	MIMAT0019722	1844189	1844209	-
hsa-miR-181a-2-3p	3.1069	P	GGTACAGTCAACGGTCA	chr9	MIMAT0004558	124692518	124692539	+
hsa-miR-6804-5p	3.09202	P	CGTCACCTGCTGAC	chr19	MIMAT0027508	55230927	55230947	-
hsa-miR-520e	3.09191	P	CCCTCAAAAAGGAAGCACT	chr19	MIMAT0002825	53675764	53675784	+
hsa-miR-141-3p	3.09125	P	CCATCTTTACCAGACAG	chr12	MIMAT0000432	6964155	6964176	+
hsa-miR-4649-3p	3.09124	A	TGGGGAGAGGCAGG	chr7	MIMAT0019712	44110891	44110911	+
hsa-miR-4429	3.08627	P	CGCCTCTCAGCCC	chr2	MIMAT0018944	11540652	11540671	-
hsa-miR-4783-3p	3.08615	P	GCAGACGCGCCC	chr2	MIMAT0019947	127423546	127423568	-
hsa-miR-602	3.08488	P	GGGCCGCAGCTGTCG	chr9	MIMAT0003270	137838434	137838456	+
hsa-miR-7159-5p	3.08224	P	CCATCCTACACCCTTG	chr6	MIMAT0028228	33899135	33899155	+
hsa-miR-378b	3.0785	P	TTCTGCCTCCAAGTCC	chr3	MIMAT0014999	10330262	10330280	+
hsa-miR-129-2-3p	3.07777	A	ATGCTTTTTGGGGTAAGGG	chr11	MIMAT0004605	43581450	43581471	+
hsa-miR-6753-5p	3.07071	A	TCAGCCCTGCTCTGC	chr11	MIMAT0027406	68044794	68044815	+
hsa-miR-509-5p	3.07049	A	TGATTGCCACTGTCTGC	chrX	MIMAT0004779	147260586	147260606	-
hsa-miR-4291	3.0689	A	AGCTGTTCCTGCTGAA	chr9	MIMAT0016922	93819367	93819382	+
hsa-miR-1910-3p	3.06864	P	TGTCATCCTGCTTCTGC	chr16	MIMAT0026917	85741631	85741650	-
hsa-miR-450a-5p	3.06272	A	ATATTAGGAACACATCGCAA	chrX	MIMAT0001545	134540564	134540585	-
hsa-miR-423-3p	3.05596	P	ACTGAGGGGCCTCA	chr17	MIMAT0001340	30117131	30117153	+
hsa-miR-6788-5p	3.05516	P	TCTTCACCACTCTTCTCC	chr18	MIMAT0027476	10759624	10759644	-
hsa-miR-30c-2-3p	3.05344	P	AGAGTAAACAGCCTTCTCC	chr6	MIMAT0004550	71376964	71376985	-
hsa-miR-3158-5p	3.05192	P	GAAGGGCTTCCTCTC	chr10	MIMAT0019211	101601465	101601485	-
hsa-miR-6851-3p	3.05133	A	CTGGAGGGGTACAAAG	chr9	MIMAT0027603	33467869	33467889	-
hsa-miR-139-3p	3.05068	P	ACTCCAACAGGGCCG	chr11	MIMAT0004552	72615066	72615088	-
hsa-miR-711	3.05057	P	CTTACGTCTCTCCCTG	chr3	MIMAT0012734	48578914	48578935	-
hsa-miR-623	3.04772	P	ACCCAACAGCCCCTGC	chr13	MIMAT0003292	99356146	99356168	+
hsa-miR-1299	3.04734	A	TCCCTCACACAGAATTC	chr9	MIMAT0005887	40929010	40929031	-
hsa-miR-455-5p	3.04703	A	CGATGTAGTCCAAAGGCA	chr9	MIMAT0003150	114209449	114209470	+
hsa-miR-125b-1-3p	3.04492	P	AGCTCCCAAGAGCCT	chr11	MIMAT0004592	122099769	122099790	-
hsa-miR-361-3p	3.03841	P	AAATCAGAATCACACCTGGG	chrX	MIMAT0004682	85903641	85903663	-
hsa-miR-492	3.0382	P	AAGAATCTTGTCCCGCAGG	chr12	MIMAT0002812	94834427	94834449	+
hsa-miR-3907	3.03493	A	TGTGAGCCAGCCTGG	chr7	MIMAT0018179	151433526	151433547	-
hsa-miR-584-5p	3.02925	A	CTCAGTCCCAGGCAAAC	chr5	MIMAT0003249	149062373	149062394	-
hsa-miR-339-3p	3.02621	P	CGGCTCTGTCGTCG	chr7	MIMAT0004702	1022955	1022977	-
hsa-miR-6793-5p	3.02343	A	TCACCCCAACCCAGA	chr19	MIMAT0027486	10828978	10828999	+
hsa-miR-519e-3p	3.02223	A	AACACTCTAAAAGGAGGCACTT	chr19	MIMAT0002829	53679991	53680012	+
hsa-miR-1825	3.02111	A	GGAGAGGAGGGCAC	chr20	MIMAT0006765	32237830	32237847	+
hsa-miR-4453	3.01813	A	AACCGCTACAGACCAA	chr4	MIMAT0018975	152536432	152536451	+
hsa-miR-936	3.01754	A	CTGCGATTCCTCCCT	chr10	MIMAT0004979	104048151	104048172	-
hsa-miR-3190-3p	3.01631	A	TCTCTGGCCGTCTACC	chr19	MIMAT0022839	47226988	47227010	+
hsa-miR-1972	3.0159	P	TGAGCCACTGTGCC	chr16	MIMAT0009447	70030393	70030414	+
hsa-miR-6813-3p	3.01192	P	CTGGGGAGAGGGG	chr20	MIMAT0027527	64076955	64076975	-
hsa-miR-6880-3p	3.00959	A	CTGGGGGAGGAGAG	chr12	MIMAT0027661	124337181	124337201	-
hsa-miR-4508	3.00888	A	CGCGCGCCCAG	chr15	MIMAT0019045	23562107	23562123	-
hsa-miR-4773	3.0084	A	GCCTTTCTATGCTCCTG	chr2	MIMAT0019928	151368381	151368402	+
hsa-miR-335-3p	3.00808	P	GGTCAGGAGCAATAATGAAAAA	chr7	MIMAT0004703	130496162	130496183	+
hsa-miR-500a-3p	3.00564	P	CAGAATCCTTGCCCAGGT	chrX	MIMAT0002871	50008482	50008503	+
hsa-miR-4707-5p	3.00417	P	CCAGAACCCGCCC	chr14	MIMAT0019807	22956998	22957020	-
hsa-miR-32-5p	3.00374	P	TGCAACTTAGTAATGTGCAA	chr9	MIMAT0000090	109046272	109046293	-
hsa-miR-6865-5p	3.00036	A	TGAAGTCCCTCCTCTG	chr17	MIMAT0027630	4970123	4970145	-
hsa-miR-7111-3p	3.00033	A	CTGGGAGGAGGGA	chr6	MIMAT0028120	35470558	35470579	+
hsa-miR-345-3p	2.99433	A	CTCCAGACCCCTCG	chr14	MIMAT0022698	100307912	100307933	+
hsa-miR-4636	2.99429	P	CTAAAGGCTTTGAACACG	chr5	MIMAT0019693	9053865	9053886	-
hsa-miR-504-3p	2.9941	P	GAAACCCTGCCCTG	chrX	MIMAT0026612	138667724	138667744	-
hsa-miR-3620-5p	2.99339	A	GGCCCAGCCCAG	chr1	MIMAT0022967	228097285	228097306	+
hsa-miR-6806-5p	2.9931	A	CCTGGGCCCTGC	chr19	MIMAT0027512	58334693	58334716	+
hsa-miR-6797-5p	2.99293	A	TCCTGTTCTCAGCCC	chr19	MIMAT0027494	41869632	41869656	+
hsa-miR-451a	2.98764	A	AACTCAGTAATGGTAACGGTTT	chr17	MIMAT0001631	28861403	28861424	-
hsa-miR-330-3p	2.98564	P	TCTCTGCAGGCCGTG	chr19	MIMAT0000751	45639009	45639031	-
hsa-miR-4725-5p	2.9849	A	GGTGGGAAGGCTGC	chr17	MIMAT0019843	31575281	31575301	+
hsa-miR-921	2.98445	A	GAATCCTGGTTCTGTCC	chr1	MIMAT0004971	166154773	166154797	-
hsa-miR-4749-3p	2.98325	A	CTGTGGGGGCAGG	chr19	MIMAT0019886	49854632	49854651	+
hsa-miR-203a-3p	2.98154	A	CTAGTGGTCCTAAACATT	chr14	MIMAT0000264	104117469	104117490	+
hsa-miR-6799-5p	2.97989	A	CCAGCCCTGCACA	chr19	MIMAT0027498	49791871	49791890	+
hsa-miR-577	2.97747	A	CAGGTACCAATATTTTATCTA	chr4	MIMAT0003242	114656774	114656794	+
hsa-miR-4753-5p	2.97612	A	CTGTTCTCTTCCTTTGG	chr1	MIMAT0019890	235190086	235190107	-
hsa-miR-4664-3p	2.97584	A	GACGGGGCTCACA	chr8	MIMAT0019738	143733089	143733110	-
hsa-miR-503-5p	2.97579	P	CTGCAGAACTGTTCCCGC	chrX	MIMAT0002874	134546371	134546393	-
hsa-miR-4740-5p	2.97209	A	CCTGCCCGAGAGG	chr17	MIMAT0019869	81400753	81400774	-
hsa-miR-5685	2.97207	A	CCCGTGATAACTGCTG	chr6	MIMAT0022475	53277002	53277023	+
hsa-miR-636	2.97039	P	TGCGGGCGGGACG	chr17	MIMAT0003306	76736466	76736488	-
hsa-miR-6851-5p	2.97032	A	GCTGGCCCCTAGTAC	chr9	MIMAT0027602	33467908	33467930	-
hsa-miR-4441	2.97012	P	TACAATCTCCTCCCTGT	chr2	MIMAT0018959	239085828	239085844	-
hsa-miR-4690-5p	2.96958	A	TTCAGCCCAGCCTCG	chr11	MIMAT0019779	65636310	65636331	+
hsa-miR-6516-5p	2.96873	A	TGCTCACACCTGTTACT	chr17	MIMAT0030417	77089428	77089449	+
hsa-miR-6861-5p	2.96516	A	CCTGGAGCCCCAC	chr12	MIMAT0027623	112163295	112163316	-
hsa-miR-3154	2.96376	A	TCTGCTCCCAACTCC	chr9	MIMAT0015028	128244956	128244977	-
hsa-miR-708-5p	2.96285	P	CCCAGCTAGATTGTAA	chr11	MIMAT0004926	79402077	79402099	-
hsa-miR-501-3p	2.95834	P	AGAATCCTTGCCCGGG	chrX	MIMAT0004774	50009772	50009793	+
hsa-miR-362-3p	2.95535	P	TGAATCCTTGAATAGGTGTG	chrX	MIMAT0004683	50009005	50009026	+
hsa-miR-6872-3p	2.9548	P	GACCGCGGCAGG	chr3	MIMAT0027645	50273275	50273295	+
hsa-miR-6795-5p	2.95421	A	ACAGCCTCTCATCCTG	chr19	MIMAT0027490	15179322	15179345	-
hsa-miR-6500-5p	2.95393	A	GGACACCTGGAGTGG	chr1	MIMAT0025454	51060031	51060054	+
hsa-miR-3180-5p	2.95254	P	CGACGTGGGGCG	chr16	MIMAT0015057	18402230	18402254	-
hsa-miR-497-5p	2.95139	A	ACAAACCACAGTGTGCTG	chr17	MIMAT0002820	7017979	7017999	-
hsa-miR-342-5p	2.95137	P	TCAATCACAGATAGCACCC	chr14	MIMAT0004694	100109673	100109693	+
hsa-miR-3151-3p	2.95064	A	AGGTGGGCTGTGGG	chr8	MIMAT0027026	103154662	103154681	+
hsa-miR-4419b	2.94756	A	CCATCTTCCTTCAGCC	chr12	MIMAT0019034	128244547	128244564	+
hsa-miR-659-3p	2.94444	A	TGGGGACCCTCCCT	chr22	MIMAT0003337	37847693	37847714	-
hsa-miR-1208	2.94403	A	TCCGCCTGTCTGAAC	chr8	MIMAT0005873	128150127	128150146	+
hsa-miR-550a-3p	2.94365	P	ATGTGCCTGAGGGAGTAA	chr7	MIMAT0003257	32733041	32733062	+
hsa-miR-7109-5p	2.94271	A	AGCAGGGTCTCCTCC	chr22	MIMAT0028115	31621506	31621526	-
hsa-miR-378f	2.94212	A	CTTCTGGCTCCAAGTC	chr1	MIMAT0018932	23929121	23929140	+
hsa-miR-181d-5p	2.94173	P	ACCCACCGACAACAATG	chr19	MIMAT0002821	13874910	13874932	+
hsa-miR-4688	2.94093	A	CCCAGGTCCTCTGC	chr11	MIMAT0019777	46376456	46376477	+
hsa-miR-5003-5p	2.93519	A	TCTACCCTGCAAGGTT	chr5	MIMAT0021025	172662187	172662209	+
hsa-miR-877-5p	2.92999	A	CCCTGCGCCATCT	chr6	MIMAT0004949	30584332	30584351	+
hsa-miR-34c-3p	2.92867	P	CCTGGCCGTGTGG	chr11	MIMAT0004677	111513484	111513505	+
hsa-miR-199b-5p	2.92729	A	GAACAGATAGTCTAAACACTGG	chr9	MIMAT0000263	128244783	128244805	-
hsa-miR-4769-3p	2.92587	A	GTAGGGGAGGGAGG	chrX	MIMAT0019923	47587476	47587497	+
hsa-miR-3064-5p	2.92546	A	TTGCACACCACAACAG	chr17	MIMAT0019864	64500817	64500837	-
hsa-miR-8055	2.92458	A	TCCGTCTGCTCATGTG	chr8	MIMAT0030982	6622134	6622156	-
hsa-miR-33b-3p	2.92403	A	GGGCTGCACTGCCG	chr17	MIMAT0004811	17813857	17813878	-
hsa-miR-1237-3p	2.92397	A	CTGGGGGACGG	chr11	MIMAT0005592	64368683	64368703	+
hsa-miR-6754-5p	2.92176	A	TCCTCCAAACCAGCC	chr11	MIMAT0027408	71473508	71473529	+
hsa-miR-8073	2.92128	A	ACGACGCTCCCTGC	chr13	MIMAT0031000	110340968	110340989	+
hsa-miR-6763-3p	2.92059	A	CTGGGGGCAGAGG	chr12	MIMAT0027427	132582041	132582061	+
hsa-miR-3180-3p	2.91435	A	GGCCTCCGGAAGC	chr16	MIMAT0015058	18402189	18402210	-
hsa-miR-6743-5p	2.91372	A	GGGCCACCCGTC	chr11	MIMAT0027387	209341	209362	+
hsa-miR-550a-5p	2.91075	A	GGGCTCTTACTCCCT	chr7	MIMAT0004800	32733002	32733024	+
hsa-miR-4475	2.90892	A	ATAATGAATGCTTGGTCCC	chr9	MIMAT0019002	36823542	36823563	-
hsa-miR-4633-5p	2.9089	P	GAGGAGCTAGCCAGG	chr5	MIMAT0019689	129097702	129097721	+
hsa-miR-6760-3p	2.90571	A	CTGGGGAGAAGGGG	chr12	MIMAT0027421	111304189	111304209	+
hsa-miR-219a-5p	2.90486	A	AGAATTGCGTTTGGACAATCA	chr9	MIMAT0000276	128392676	128392696	-
hsa-miR-1271-5p	2.90082	A	TGAGTGCTTGCTAGGTG	chr5	MIMAT0005796	176367960	176367981	+
hsa-miR-4769-5p	2.89948	A	CTCATACCTTCTCTCCAT	chrX	MIMAT0019922	47587436	47587459	+
hsa-miR-4436b-3p	2.89597	A	TTGTCCACTTCTTCCTG	chr2	MIMAT0019941	110284912	110284933	+
hsa-miR-6824-3p	2.89157	A	CTGGGGTGGCAAGA	chr3	MIMAT0027549	48633636	48633656	-
hsa-miR-6820-3p	2.89007	A	CTGTGGCAGGGGA	chr22	MIMAT0027541	37967603	37967624	+
hsa-miR-6836-3p	2.88748	A	CTGCGGGGCCG	chr7	MIMAT0027575	2257515	2257535	-
hsa-miR-617	2.88643	A	GCCACCTTCAAATGGGA	chr12	MIMAT0003286	80832593	80832614	-
hsa-miR-431-5p	2.88611	A	TGCATGACGGCCTGC	chr14	MIMAT0001625	100881026	100881046	+
hsa-miR-6798-3p	2.88219	A	CTACAGGGGGATGGG	chr19	MIMAT0027497	49009952	49009972	+
hsa-miR-6870-3p	2.88095	P	CTGAAAGGAGATGGGG	chr20	MIMAT0027641	10649636	10649657	-
hsa-miR-7844-5p	2.87904	A	TACACCACACAGTCCTA	chr12	MIMAT0030419	94571306	94571327	-
hsa-miR-1180-3p	2.87767	A	ACACACCCACGCG	chr17	MIMAT0005825	19344513	19344534	-
hsa-miR-4533	2.87637	A	AGCGTCCGGCAAC	chr20	MIMAT0019072	60478119	60478140	+
hsa-miR-4256	2.87305	A	ACCTTCATCAGGTCAGA	chr1	MIMAT0016877	112461806	112461823	-
hsa-miR-6805-5p	2.87217	A	ACACTCCACAAGCCG	chr19	MIMAT0027510	55388186	55388207	+
hsa-miR-8071	2.87211	A	CCACCCACTCCAGT	chr14	MIMAT0030998	105640203	105640222	+
hsa-miR-4531	2.87025	A	TCAGAAGCCTTCTCCA	chr19	MIMAT0019070	44653689	44653705	-
hsa-miR-221-5p	2.86937	A	AAATCTACATTGTATGCCAGG	chrX	MIMAT0004568	45746221	45746242	-
hsa-miR-211-5p	2.86891	A	AGGCGAAGGATGACAAAGGGA	chr15	MIMAT0000268	31065095	31065116	-
hsa-miR-1287-3p	2.86884	A	ATCACTGCATCTGTGGC	chr10	MIMAT0026738	98395232	98395253	-
hsa-miR-4710	2.86793	A	AACCACCTGCCCTCA	chr14	MIMAT0019815	104677723	104677740	-
hsa-miR-1539	2.86532	A	GGGCATCTGGGACG	chr18	MIMAT0007401	49487402	49487422	+
hsa-miR-3689f	2.86294	A	TCCCAGGAAGCACG	chr9	MIMAT0019010	134850783	134850804	-
hsa-miR-548am-5p	2.86283	A	GGCAAAAACCGCAATTACTTTT	chrX	MIMAT0022740	16627055	16627076	-
hsa-miR-6081	2.86201	P	GGCGCCTTGGCC	chr9	MIMAT0023706	95065406	95065429	+
hsa-miR-7851-3p	2.86198	A	TCCAACCTCAGTCTCC	chr12	MIMAT0030426	42323740	42323761	-
hsa-miR-489-3p	2.85812	A	GCTGCCGTATATGTGATG	chr7	MIMAT0002805	93483947	93483968	-
hsa-miR-9500	2.85755	A	GTGGTCACCATCTTCC	chr2	MIMAT0035542	218823092	218823110	+
hsa-miR-664a-3p	2.85726	A	TGTAGGCTGGGGATAAA	chr1	MIMAT0005949	220200549	220200571	-
hsa-miR-6792-5p	2.85628	A	TCACCCAGAGCCCC	chr19	MIMAT0027484	7617439	7617459	+
hsa-miR-769-3p	2.85483	A	AACCAAGACCCCGGAG	chr19	MIMAT0003887	46019000	46019022	+
hsa-miR-6830-5p	2.85425	A	GATGTCCAGCCTCCT	chr5	MIMAT0027560	132217892	132217913	-
hsa-miR-1273e	2.85354	P	TCCACTTCCTGGGTTC	chr17	MIMAT0018079	64425136	64425157	-
hsa-miR-628-5p	2.8522	A	CCTCTAGTAAATATGTCAGCA	chr15	MIMAT0004809	55372991	55373012	-
hsa-miR-6795-3p	2.84435	A	CTGGGGGAAGAAACG	chr19	MIMAT0027491	15179283	15179303	-
hsa-let-7d-5p	2.84434	A	AACTATGCAACCTACTACC	chr9	MIMAT0000065	94178841	94178862	+
hsa-miR-6861-3p	2.8422	A	CTGGGGAGGAGAGG	chr12	MIMAT0027624	112163265	112163282	-
hsa-miR-542-3p	2.84187	A	TTTCAGTTATCAATCTGTCACA	chrX	MIMAT0003389	134541364	134541385	-
hsa-miR-106a-3p	2.84039	P	GTAAGAAGTGCTTACATTGCAG	chrX	MIMAT0004517	134170208	134170229	-
hsa-miR-3663-5p	2.84018	A	CCGAGCACCACGC	chr10	MIMAT0018084	117167734	117167754	-
hsa-miR-193a-5p	2.84001	A	TCATCTCGCCCGC	chr17	MIMAT0004614	31560016	31560037	+
hsa-miR-6865-3p	2.8395	A	GGCGGTAGGGAAAGA	chr17	MIMAT0027631	4970091	4970111	-
hsa-miR-365b-5p	2.8381	A	ACAGCTGCCCCTGA	chr17	MIMAT0022833	31575439	31575460	+
hsa-miR-4310	2.83676	A	GGGACATGAATGCTGC	chr15	MIMAT0016862	41866505	41866520	-
hsa-miR-1285-3p	2.8341	A	AGGTCTCACTTTGTTGC	chr7	MIMAT0005876	92204027	92204048	-
hsa-miR-5189-5p	2.83398	A	CCTGTCCATCCGCC	chr16	MIMAT0021120	88468943	88468966	+
hsa-miR-1182	2.83325	A	GTCACATCCCTCCCA	chr1	MIMAT0005827	231019841	231019863	-
hsa-miR-365a-5p	2.83252	A	CACATCTGCCCCCA	chr16	MIMAT0009199	14309300	14309322	+
hsa-miR-4750-3p	2.83189	A	CTGCGGGAGGGG	chr19	MIMAT0022979	49888209	49888230	+
hsa-miR-1270	2.83152	A	ACACAGCTCTTCCATATC	chr19	MIMAT0005924	20399320	20399342	-
hsa-miR-523-3p	2.83073	A	ACCCTCTATAGGGAAGCG	chr19	MIMAT0002840	53698437	53698459	+
hsa-miR-548aw	2.83071	A	AACCGTGATGACTTTTGC	chr9	MIMAT0022471	132945714	132945733	+
hsa-miR-509-3-5p	2.8303	A	CATGATTGCCACGTCTG	chrX	MIMAT0004975	147259696	147259717	-
hsa-miR-3621	2.83015	A	CCTGCAGACCCCG	chr9	MIMAT0018002	137169236	137169255	-
hsa-miR-3616-3p	2.82852	A	GCCTGCATCATGAAATG	chr20	MIMAT0017996	47167026	47167048	+
hsa-miR-4652-3p	2.82758	A	TGAGGGGATGGGTTAA	chr7	MIMAT0019717	93716977	93716998	+
hsa-miR-378a-5p	2.82701	A	ACACAGGACCTGGAGTCA	chr5	MIMAT0000731	149732829	149732850	+
hsa-miR-92b-3p	2.82494	P	GGAGGCCGGGACG	chr1	MIMAT0003218	155195237	155195258	+
hsa-miR-4749-5p	2.82481	A	GATGCCCTGGCCTG	chr19	MIMAT0019885	49854593	49854614	+
hsa-miR-6847-5p	2.82269	A	GCTCACACTCCACTG	chr8	MIMAT0027594	144079879	144079901	+
hsa-miR-1199-5p	2.82234	A	CTGCGCGGCCC	chr19	MIMAT0031119	14073381	14073400	+
hsa-miR-4261	2.81988	A	TGGGTCCCTGTTTCC	chr2	MIMAT0016890	10192624	10192639	-
hsa-miR-6737-5p	2.81979	A	CTCCAGGGCCGAC	chr1	MIMAT0027375	153962395	153962415	-
hsa-miR-34c-5p	2.81821	A	GCAATCAGCTAACTACACTG	chr11	MIMAT0000686	111513451	111513473	+
hsa-miR-502-5p	2.81644	A	TAGCACCCAGATAGCAAGG	chrX	MIMAT0002873	50014613	50014633	+
hsa-miR-3150b-5p	2.81529	A	GCTGGGGAGATCCTC	chr8	MIMAT0019226	95072961	95072982	-
hsa-miR-5571-5p	2.81457	A	GGGAGGCTCCTTTGA	chr22	MIMAT0022257	22886291	22886311	+
hsa-miR-6776-5p	2.81303	A	AACCCCCACTGCAC	chr17	MIMAT0027452	2692896	2692914	-
hsa-miR-4436b-5p	2.81278	A	GGCAGGGCAGGC	chr2	MIMAT0019940	110284865	110284886	+
hsa-miR-4259	2.81256	A	TCCTGACCCCTAGACC	chr1	MIMAT0016880	159899989	159900010	-
hsa-miR-184	2.81242	A	ACCCTTATCAGTTCTCCGTCCA	chr15	MIMAT0000454	79209840	79209861	+
hsa-miR-770-5p	2.81052	A	TGGCCCTGACACGTGGT	chr14	MIMAT0003948	100852409	100852431	+
hsa-miR-4287	2.81043	A	AAAGTGCCCTCAAGGG	chr8	MIMAT0016917	27886088	27886106	-
hsa-miR-1295a	2.80901	A	TCACCCAGATCTGCG	chr1	MIMAT0005885	171101738	171101758	-
hsa-miR-6083	2.80872	A	CCCACAGCCTCTGA	chr3	MIMAT0023708	124374408	124374427	+
hsa-miR-4725-3p	2.80857	A	CCCGACACTGACGC	chr17	MIMAT0019844	31575326	31575347	+
hsa-miR-6752-3p	2.8085	A	CTGGGAGTATGGGGG	chr11	MIMAT0027405	67490295	67490315	+
hsa-miR-625-3p	2.80778	A	TGAGGGGGAAAGTTCTATA	chr14	MIMAT0004808	65471153	65471174	+
hsa-miR-6858-3p	2.80652	A	AGGGGTGAGCAGGG	chrX	MIMAT0027617	154450361	154450382	+
hsa-miR-6791-3p	2.8065	A	CTGCCGGAGACCA	chr19	MIMAT0027483	6736712	6736732	-
hsa-miR-7114-3p	2.80494	A	CTGGTGGAGAGGGG	chr9	MIMAT0028126	137450026	137450046	-
hsa-miR-3613-3p	2.80266	A	GAAGGGTTGGGCTTT	chr13	MIMAT0017991	49996426	49996449	-
hsa-miR-4675	2.80094	A	CCTGCTGGTCAATCAC	chr10	MIMAT0019757	20552015	20552036	+
hsa-miR-4684-3p	2.80069	A	ACGTCTCCACCGAC	chr1	MIMAT0019770	22719566	22719587	+
hsa-miR-6516-3p	2.80046	A	TGTTTGCAGTATCATACATG	chr17	MIMAT0030418	77089469	77089490	+
hsa-miR-3925-5p	2.7987	A	AGGCTCCACTTTCAGT	chr6	MIMAT0018200	36622480	36622501	-
hsa-miR-196a-5p	2.79747	A	CCCAACAACATGAAACTACC	chr17	MIMAT0000226	48632532	48632553	-
hsa-miR-4294	2.79734	A	CCCTGCTGTAGACTCC	chr10	MIMAT0016849	48985561	48985577	-
hsa-miR-100-5p	2.79688	A	CACAAGTTCGGATCTACGG	chr11	MIMAT0000098	122152275	122152296	-
hsa-miR-6796-5p	2.79595	A	CAGCCAGCTCTCCA	chr19	MIMAT0027492	40369851	40369873	+
hsa-let-7i-5p	2.79576	A	AACAGCACAAACTACTACCTC	chr12	MIMAT0000415	62603691	62603712	+
hsa-miR-3152-3p	2.79536	A	TTATTGCCCCTATTCTAACA	chr9	MIMAT0015025	18573350	18573371	+
hsa-miR-4317	2.79523	A	AAACTCCCTGGCAATG	chr18	MIMAT0016872	6374399	6374415	-
hsa-miR-3609	2.79515	A	CAGCCAGTATTACTCATCA	chr7	MIMAT0017986	98881700	98881723	+
hsa-miR-614	2.79228	A	CCACCTGGCAAGAACAG	chr12	MIMAT0003282	12915882	12915904	+
hsa-miR-6134	2.79204	A	TCTACATCCTACCACCTC	chrX	MIMAT0024618	28495575	28495593	-
hsa-miR-378g	2.79171	A	CTTCTGACTCCAAGCC	chr1	MIMAT0018937	94745880	94745899	-
hsa-miR-6877-5p	2.79153	A	GCAGCTTCCACCCT	chr9	MIMAT0027654	133052001	133052022	+
hsa-miR-326	2.79108	P	CTGGAGGAAGGGCCCAG	chr11	MIMAT0000756	75335108	75335127	-
hsa-miR-610	2.79066	A	TCCCAGCACACATTTAGC	chr11	MIMAT0003278	28056830	28056850	+
hsa-miR-517-5p	2.79053	A	AGACAGTGCTTCCATCT	chr19	MIMAT0002851	53741332	53741353	+
hsa-miR-6848-5p	2.79032	A	ACCATGGCCCATCCC	chr8	MIMAT0027596	144317288	144317310	-
hsa-miR-3934-3p	2.79014	A	TCCCAGCTGTGCAAC	chr6	MIMAT0022975	33698191	33698212	+
hsa-miR-3944-5p	2.79002	A	TCTCGGTTGGCCTG	chr10	MIMAT0019231	133371621	133371641	-
hsa-miR-6876-5p	2.78875	A	TGAACTGCCTGTCTCC	chr8	MIMAT0027652	25345407	25345428	+
hsa-miR-6777-5p	2.78871	A	TCCACCACTGCCTGA	chr17	MIMAT0027454	17813518	17813540	-
hsa-miR-3200-5p	2.78835	A	ACCTTGTGCGCCTTC	chr22	MIMAT0017392	30731569	30731590	+
hsa-miR-502-3p	2.78629	A	TGAATCCTTGCCCAGG	chrX	MIMAT0004775	50014649	50014670	+
hsa-miR-6860	2.78623	A	ACTCACCACAGCCCT	chr11	MIMAT0027622	67045683	67045704	+
hsa-miR-3617-5p	2.78472	A	CCCATCTTGCAACTATG	chr20	MIMAT0017997	45705150	45705171	-
hsa-miR-3131	2.7838	A	AAGGCCCTTCCACC	chr2	MIMAT0014996	219058725	219058747	-
hsa-miR-628-3p	2.78327	A	TCGACTGCCACTCTT	chr15	MIMAT0003297	55372954	55372974	-
hsa-miR-876-3p	2.78265	A	TGAATTACTTTGTAAACCACCA	chr9	MIMAT0004925	28863636	28863657	-
hsa-miR-3923	2.78265	A	CCCTAATCCAACATTACTAG	chr3	MIMAT0018198	79507937	79507958	+
hsa-miR-126-5p	2.78247	A	CGCGTACCAAAAGTAATAATG	chr9	MIMAT0000444	136670616	136670636	+
hsa-miR-5010-5p	2.78219	A	AATTTTGCTCTGCCATCC	chr17	MIMAT0021043	42514208	42514229	+
hsa-miR-5584-5p	2.78022	A	TCTAGTTCTTCCCATTTCC	chr1	MIMAT0022283	44545493	44545514	+
hsa-miR-874-5p	2.77977	A	TCTTACCCTGGTGCG	chr5	MIMAT0026718	137647618	137647640	-
hsa-miR-634	2.77952	A	GTCCAAAGTTGGGGTGCT	chr17	MIMAT0003304	66787132	66787153	+
hsa-miR-4768-3p	2.77837	A	ATTCTCTCTGGATCTCCT	chrX	MIMAT0019921	17425927	17425946	+
hsa-miR-6511b-5p	2.77826	A	TGTCAGCCCCACTTC	chr16	MIMAT0025847	15134117	15134140	-
hsa-miR-138-5p	2.77661	A	CGGCCTGATTCACA	chr3	MIMAT0000430	44114234	44114256	+
hsa-miR-4518	2.77563	A	TCTCAGCACAGTTATCATC	chr16	MIMAT0019055	30503968	30503993	+
hsa-miR-767-3p	2.77556	A	AGAAACCATGGGGTATGA	chrX	MIMAT0003883	152393447	152393469	-
hsa-miR-6802-5p	2.77553	A	GCTTCAAGCCCCCC	chr19	MIMAT0027504	55239952	55239971	-
hsa-miR-3653-3p	2.77547	A	CTTCAGTCAACTTCTTAG	chr22	MIMAT0018073	29333176	29333193	-
hsa-miR-5096	2.77359	A	GCCTGACCAACATGG	chr4	MIMAT0020603	78820764	78820784	+
hsa-miR-3689a-5p	2.77331	A	TCCCAGGAACCATGAT	chr9	MIMAT0018117	134849534	134849555	-
hsa-miR-5580-3p	2.77323	A	GTGCTGGCTCACTTC	chr14	MIMAT0022274	53948427	53948448	-
hsa-miR-4701-5p	2.7732	A	AAGGGGTAGGTGTGGT	chr12	MIMAT0019798	48772014	48772035	-
hsa-miR-8079	2.77076	A	GCCAGCAGAGACGA	chr13	MIMAT0031006	44196171	44196190	-
hsa-let-7f-1-3p	2.77043	A	GGGAAGGCAATAGATTGTAT	chr9	MIMAT0004486	94176409	94176430	+
hsa-miR-6759-3p	2.77011	A	CTGAGGGGAGAGGC	chr12	MIMAT0027419	57748618	57748639	-
hsa-miR-6825-5p	2.76991	A	ATGCTGACTCCACACC	chr3	MIMAT0027550	127575305	127575326	-
hsa-miR-181c-5p	2.76964	A	ACTCACCGACAGGTTGAAT	chr19	MIMAT0000258	13874725	13874746	+
hsa-miR-6796-3p	2.76807	A	CTGCGGGGAGGG	chr19	MIMAT0027493	40369887	40369907	+
hsa-miR-524-3p	2.76747	A	ACTCCAAAGGGAAGCGCC	chr19	MIMAT0002850	53711054	53711074	+
hsa-miR-6751-5p	2.76691	A	CCAGACACCAACCTC	chr11	MIMAT0027402	65129951	65129973	-
hsa-miR-4666b	2.76665	A	GGGAATTACAATCTGACA	chrX	MIMAT0022485	29574286	29574308	+
hsa-miR-452-5p	2.76657	A	TCAGTTTCCTCTGCAAA	chrX	MIMAT0001635	151959678	151959699	-
hsa-miR-23a-5p	2.766	A	AAATCCCATCCCCAG	chr19	MIMAT0004496	13836630	13836651	-
hsa-miR-3675-3p	2.765	A	TTGGGGGAGTTCCTTA	chr1	MIMAT0018099	16858958	16858979	-
hsa-miR-6769a-5p	2.76344	A	AGGGCTCCTCCATACC	chr16	MIMAT0027438	4671323	4671343	+
hsa-miR-8085	2.76317	A	GCCTCACAGTCCTCT	chr19	MIMAT0031012	44758667	44758687	+
hsa-miR-128-2-5p	2.76293	A	TCTCGTACAGTGTATCGG	chr3	MIMAT0031095	35744490	35744512	+
hsa-miR-1-3p	2.76206	A	ATACATACTTCTTTACATTCC	chr20	MIMAT0000416	62554351	62554372	+
hsa-miR-6509-5p	2.76191	A	GTTCCACTGCCACTAC	chr7	MIMAT0025474	135207044	135207064	-
hsa-miR-518d-3p	2.76039	A	GCTCCAAAGGGAAGCGCT	chr19	MIMAT0002864	53734929	53734949	+
hsa-miR-4427	2.75946	A	ACTCTTCAGACTCTATTCAG	chr1	MIMAT0018942	233624195	233624215	+
hsa-miR-30c-1-3p	2.75825	P	GGAGTAAACAACCCTCTCC	chr1	MIMAT0004674	40757339	40757360	+
hsa-miR-6881-5p	2.75823	A	TGACCCTCCTATCCTTAC	chr15	MIMAT0027662	74411406	74411427	-
hsa-miR-3124-5p	2.7578	A	GACTTTGCCTTCGCC	chr1	MIMAT0014986	248826383	248826403	+
hsa-miR-5700	2.75705	A	CCTTCAATAATTTAATGCATTA	chr12	MIMAT0022493	94561794	94561815	+
hsa-miR-4729	2.75695	A	TAGCTTCCCAACAGATAAA	chr17	MIMAT0019851	59366092	59366113	+
hsa-miR-6890-3p	2.75635	A	CTGTGGGGCATAGGC	chr3	MIMAT0027681	49099854	49099873	-
hsa-miR-2116-3p	2.75627	A	GGGAGTTCTTGGCATG	chr15	MIMAT0011161	59171192	59171212	-
hsa-miR-520a-3p	2.75544	A	ACAGTCCAAAGGGAAGCACT	chr19	MIMAT0002834	53690933	53690954	+
hsa-miR-4707-3p	2.75424	A	AGAACCTCGGCTGGG	chr14	MIMAT0019808	22956957	22956978	-
hsa-miR-4448	2.7542	A	TACCCCTAGACCAAGGA	chr3	MIMAT0018967	183886860	183886879	+
hsa-miR-3161	2.75362	A	ATCTGGGCCTCTGTTC	chr11	MIMAT0015035	48096791	48096813	+
hsa-miR-4795-5p	2.75325	A	TCAATATTATTAGCCACTTCT	chr3	MIMAT0019968	87226240	87226260	-
hsa-miR-19b-1-5p	2.75307	P	GCTGGATGCAAACCTGC	chr13	MIMAT0004491	91351207	91351229	+
hsa-miR-199a-3p	2.75267	A	TAACCAATGTGCAGACTACT	chr19	MIMAT0000232	10817429	10817450	-
hsa-miR-372-5p	2.75168	A	AGAATAGTGCTCCACATTT	chr19	MIMAT0026484	53787895	53787917	+
hsa-miR-6720-3p	2.75096	A	TCTACCAGTTCCTGCAG	chr6	MIMAT0025851	1390324	1390345	-
hsa-miR-548ai	2.74977	A	GGGAAAAACTGCAATTAC	chr6	MIMAT0018989	99124624	99124645	+
hsa-miR-3155b	2.74974	A	TCCCACTGCAGAGCC	chr10	MIMAT0019012	6152209	6152226	-
hsa-miR-432-5p	2.74954	A	CCACCCAATGACCTACTC	chr14	MIMAT0002814	100884496	100884518	+
hsa-miR-3678-3p	2.74819	A	CCGGTCCGTACAAA	chr17	MIMAT0018103	75406137	75406158	+
hsa-miR-145-5p	2.74651	A	AGGGATTCCTGGGAAAAC	chr5	MIMAT0000437	149430661	149430683	+
hsa-miR-125b-2-3p	2.74569	A	GTCCCAAGAGCCTGA	chr21	MIMAT0004603	16590290	16590311	+
hsa-let-7b-5p	2.74567	A	AACCACACAACCTACTACC	chr22	MIMAT0000063	46113691	46113712	+
hsa-miR-6732-5p	2.74525	A	GGCCAGCCTGCC	chr1	MIMAT0027365	37480235	37480254	+
hsa-miR-3065-5p	2.74492	A	TCCAGCATCAGTGATTTT	chr17	MIMAT0015066	81125886	81125908	+
hsa-miR-148b-5p	2.74412	A	GCCTGAGTGTATAACAGAA	chr12	MIMAT0004699	54337240	54337261	+
hsa-miR-3606-3p	2.74364	A	CTAAGTAGTGAAAGAAATTTT	chr2	MIMAT0022965	188995671	188995691	+
hsa-miR-2278	2.7426	A	CCAGGCAACACACAC	chr9	MIMAT0011778	94809977	94809998	+
hsa-miR-7113-5p	2.74256	A	CTCACACACTGTCTCC	chr11	MIMAT0028123	68032865	68032885	+
hsa-miR-6782-5p	2.74219	A	ACACCCCTGAATTCCC	chr17	MIMAT0027464	44207810	44207834	-
hsa-miR-6812-3p	2.74209	A	CTGGGGTCAGGGG	chr20	MIMAT0027525	45425553	45425573	+
hsa-miR-338-3p	2.74201	A	CAACAAAATCACTGATGCTGG	chr17	MIMAT0000763	81125887	81125908	-
hsa-miR-142-3p	2.74184	A	TCCATAAAGTAGGAAACACTACA	chr17	MIMAT0000434	58331245	58331267	-
hsa-miR-6731-3p	2.7414	A	CTGGGGAGAGTGGG	chr1	MIMAT0027364	24919345	24919365	-
hsa-miR-16-2-3p	2.74102	P	TAAAGCAGCACAGTAATATTGG	chr3	MIMAT0004518	160404797	160404818	+
hsa-miR-513c-3p	2.74091	A	TCTTCTCAGAAAGGTGAA	chrX	MIMAT0022728	147189717	147189739	-
hsa-miR-518f-3p	2.74066	A	CCTCTAAAGAGAAGCGCTTT	chr19	MIMAT0002842	53700067	53700087	+
hsa-miR-548d-5p	2.74014	A	GGCAAAAACCACAATTACTTTT	chr8	MIMAT0004812	123348085	123348106	-
hsa-miR-631	2.73988	A	GCTGAGGTCTGGGCC	chr15	MIMAT0003300	75353650	75353670	-
hsa-miR-8053	2.73952	A	TGCCATTGAGTTCCAAA	chr4	MIMAT0030980	47652679	47652702	+
hsa-miR-4274	2.73886	A	CAGGGGGAGGGAC	chr4	MIMAT0016906	7460091	7460108	+
hsa-miR-129-1-3p	2.73875	A	ATACTTTTTGGGGTAAGGG	chr7	MIMAT0004548	128207920	128207941	+
hsa-miR-214-3p	2.73868	A	ACTGCCTGTCTGT	chr1	MIMAT0000271	172138816	172138837	-
hsa-miR-10a-3p	2.73791	A	TATTCCCCTAGATACGAA	chr17	MIMAT0004555	48579864	48579885	-
hsa-miR-3176	2.73732	A	CCGGTAGTCCCAGG	chr16	MIMAT0015053	543336	543354	+
hsa-miR-3178	2.73715	A	CGATCCGGCCGC	chr16	MIMAT0015055	2531979	2531995	-
hsa-miR-548u	2.73672	A	CGCAAAAGTAATTGCAG	chr6	MIMAT0015013	57390180	57390202	+
hsa-miR-1470	2.73503	A	CGGGGTGCACGG	chr19	MIMAT0007348	15449548	15449568	+
hsa-miR-641	2.73385	A	GAGGTGACTCTATCCTATG	chr19	MIMAT0003311	40282603	40282626	-
hsa-miR-186-3p	2.73303	A	CCCAAAAAATTCACCTTTGGGC	chr1	MIMAT0004612	71067642	71067663	-
hsa-miR-6507-3p	2.73251	A	GGGAAAAATAGGAAGGAC	chr10	MIMAT0025471	98924502	98924523	-
hsa-miR-6855-3p	2.73235	A	CTGTGGGGTTGAAGG	chr9	MIMAT0027611	129869650	129869671	+
hsa-miR-454-5p	2.73199	A	GCAGAGACAATATTGATAGGGT	chr17	MIMAT0003884	59137828	59137849	-
hsa-miR-6726-5p	2.73173	A	ACCTGCAGACCCCA	chr1	MIMAT0027353	1296145	1296165	-
hsa-miR-4731-3p	2.73172	A	AGTGTTGGGGGCCA	chr17	MIMAT0019854	15251634	15251655	-
hsa-miR-6873-5p	2.73159	A	ATTGCCCTCTGTATTCCC	chr6	MIMAT0027646	33287263	33287284	-
hsa-miR-6781-5p	2.7309	A	ACGCCCTTGACCTC	chr17	MIMAT0027462	42823918	42823938	-
hsa-miR-4719	2.73021	A	CCTGCATATTATAGATTTGTG	chr16	MIMAT0019832	76868988	76869009	+
hsa-miR-758-5p	2.73013	A	GTGTGCTCTCTGGTC	chr14	MIMAT0022929	101026034	101026055	+
hsa-let-7g-5p	2.72985	A	AACTGTACAAACTACTACCTC	chr3	MIMAT0000414	52268336	52268357	-
hsa-miR-6785-3p	2.72963	A	CTGGGGAAGGTGGG	chr17	MIMAT0027471	75498608	75498628	+
hsa-miR-4716-5p	2.7289	A	AGAAGGGGGAAGGAAA	chr15	MIMAT0019826	49169121	49169142	-
hsa-miR-4510	2.72883	A	AACCATACATCCTACTCCC	chr15	MIMAT0019047	35926863	35926884	+
hsa-miR-4312	2.7282	A	TGGGGACAGGAACAA	chr15	MIMAT0016864	68801860	68801878	-
hsa-miR-942-5p	2.72807	A	CACATGGCCAAAACAGAGAA	chr1	MIMAT0004985	117094655	117094676	+
hsa-miR-6870-5p	2.72764	A	TCAACCCCCATCTCC	chr20	MIMAT0027640	10649672	10649690	-
hsa-miR-6729-5p	2.72755	A	GCCGCTCAGCCG	chr1	MIMAT0027359	12029163	12029184	+
hsa-miR-4728-3p	2.72726	A	CTGGGGCAGGAGG	chr17	MIMAT0019850	39726537	39726561	+
hsa-miR-133b	2.72691	A	TAGCTGGTTGAAGGGGACC	chr6	MIMAT0000770	52148988	52149009	+
hsa-miR-1306-3p	2.72653	A	CACCACCAGAGCCA	chr22	MIMAT0005950	20086112	20086129	+
hsa-miR-4659b-3p	2.72646	A	AGCTGCCATGTCTAAGA	chr8	MIMAT0019734	6745175	6745196	-
hsa-miR-4472	2.72591	A	AAAACAACACCCCCC	chr8	MIMAT0018999	142176396	142176413	+
hsa-miR-4793-3p	2.72555	A	AGCCAGCCAACTCAC	chr3	MIMAT0019966	48644201	48644223	-
hsa-miR-5583-3p	2.72524	A	CCAAACTAATATACCCATATTC	chr18	MIMAT0022282	39676758	39676779	+
hsa-miR-3679-3p	2.72434	A	GATGAAGATTACTGGGGG	chr2	MIMAT0018105	134127168	134127189	+
hsa-miR-153-3p	2.72417	A	GATCACTTTTGTGACTATGC	chr7	MIMAT0000439	157574349	157574370	-
hsa-miR-146a-5p	2.72361	A	AACCCATGGAATTCAGTTC	chr5	MIMAT0000449	160485372	160485393	+
hsa-miR-378c	2.72327	A	CCACTCTTCTGACTCC	chr10	MIMAT0016847	130962634	130962658	-
hsa-miR-182-3p	2.72324	P	TAGTTGGCAAGTCTAGAACC	chr7	MIMAT0000260	129770406	129770426	-
hsa-miR-337-3p	2.72232	A	GAAGAAAGGCATCATATAGGAG	chr14	MIMAT0000754	100874553	100874574	+
hsa-miR-3935	2.72215	A	GTGGCTGGTGCTCG	chr16	MIMAT0018350	56245577	56245598	+
hsa-miR-4458	2.72161	A	TTCTTCCACACCTACCT	chr5	MIMAT0018980	8460933	8460951	+
hsa-miR-6890-5p	2.72035	A	CCTACTCTGCCCTACC	chr3	MIMAT0027680	49099889	49099909	-
hsa-miR-4694-3p	2.71955	A	AGGTGTTATCCTGTCCA	chr11	MIMAT0019787	19760013	19760033	-
hsa-miR-1273d	2.71917	A	ACTGCAGCCTCAACC	chr1	MIMAT0015090	10227727	10227751	+
hsa-miR-603	2.71905	A	GCAAAAGTAATTGCAGT	chr10	MIMAT0003271	24275745	24275766	+
hsa-miR-6074	2.71855	A	CCACCTAGCCTCTGA	chr12	MIMAT0023699	66023650	66023669	-
hsa-miR-4640-5p	2.71843	A	CCCACCAGCTGCT	chr6	MIMAT0019699	30890891	30890913	+
hsa-miR-21-3p	2.71833	A	ACAGCCCATCGACTG	chr17	MIMAT0004494	59841311	59841331	+
hsa-miR-181c-3p	2.71712	A	GTCCACTCAACGGTCG	chr19	MIMAT0004559	13874763	13874784	+
hsa-miR-6515-5p	2.7164	A	GATGTCTTCCACACCC	chr19	MIMAT0025486	12940486	12940506	+
hsa-miR-6817-5p	2.71633	A	CCACTCCAAGCTTCC	chr22	MIMAT0027534	25455651	25455674	+
hsa-miR-518a-5p	2.71526	A	GAAAGGGCTTCCCTT	chr19	MIMAT0005457	53739348	53739367	+
hsa-miR-592	2.71482	A	ACATCATCGCATATTGACAC	chr7	MIMAT0003260	127058148	127058169	-
hsa-miR-4784	2.7133	A	TCAGTCCCAGCATCTC	chr2	MIMAT0019948	131491208	131491227	-
hsa-miR-4720-5p	2.71309	A	AAGTTATACCAAATATGCCAG	chr16	MIMAT0019833	81385021	81385042	+
hsa-miR-3614-5p	2.71251	A	GGGCAGCCTTCAGA	chr17	MIMAT0017992	56891319	56891341	-
hsa-miR-596	2.71186	A	CCCGAGGAGCCGG	chr8	MIMAT0003264	1817246	1817266	+
hsa-miR-6775-3p	2.71178	A	CTGGGGCAGAGGAC	chr16	MIMAT0027451	87834592	87834612	-
hsa-miR-205-3p	2.7112	A	GAACTTCACTCCACTGA	chr1	MIMAT0009197	209432203	209432223	+
hsa-miR-132-3p	2.71067	A	CGACCATGGCTGTAGA	chr17	MIMAT0000426	2049929	2049950	-
hsa-miR-6862-5p	2.71053	A	AAAGTCTCTCCCAGCA	chr16	MIMAT0027625	28724257	28724278	+
hsa-miR-6882-5p	2.70991	A	CTGCTTCAGCTCCTG	chr15	MIMAT0027664	74840681	74840702	-
hsa-miR-4272	2.70947	A	ACAATCACTAGTTGAATG	chr3	MIMAT0016902	67225500	67225517	+
hsa-miR-4691-5p	2.70919	A	CCGCAGCTCATGGC	chr11	MIMAT0019781	68033910	68033932	+
hsa-miR-4418	2.70892	A	CTGCTGAGTCCTGCA	chr1	MIMAT0018930	22266277	22266294	+
hsa-miR-548f-3p	2.7089	A	AAAAGTAATTACAGTTTTT	chrX	MIMAT0005895	32641490	32641508	-
hsa-miR-545-3p	2.70841	A	GCACACAATAAATGTTTGCTGA	chrX	MIMAT0003165	74287126	74287147	-
hsa-miR-665	2.70788	P	AGGGGCCTCAGCCT	chr14	MIMAT0004952	100875075	100875094	+
hsa-miR-6886-5p	2.7073	A	AGCCCTCATCTCACCT	chr19	MIMAT0027672	11113479	11113499	+
hsa-miR-1238-5p	2.70679	A	CACACACTGGGGCT	chr19	MIMAT0022947	10552122	10552144	+
hsa-miR-4502	2.70634	A	CTTCAGCACCATCATCA	chr13	MIMAT0019038	114273885	114273906	+
hsa-miR-7973	2.70506	A	GTAATTATTCTAGGGTCACA	chr15	MIMAT0031176	51314034	51314053	+
hsa-miR-500b-3p	2.70425	A	CAGAATCCTTGCCTGG	chrX	MIMAT0027032	50010722	50010741	+
hsa-miR-30b-3p	2.70415	A	GAAGTAAACATCCACCTCC	chr8	MIMAT0004589	134800532	134800553	-
hsa-miR-6511a-5p	2.70407	A	CCTGTCAGCCCCA	chr16	MIMAT0025478	18344053	18344075	-
hsa-miR-150-5p	2.70289	A	CACTGGTACAAGGGTTGG	chr19	MIMAT0000451	49500832	49500853	-
hsa-miR-3184-3p	2.70283	A	TGAGGGGCAGAGAGC	chr17	MIMAT0022731	30117095	30117117	-
hsa-miR-548g-3p	2.70239	A	GTACAAAAGTAATTACAGTTTT	chr4	MIMAT0005912	147344643	147344664	-
hsa-miR-6761-5p	2.7022	A	CTGCCATCGAGCTCT	chr12	MIMAT0027422	111799839	111799859	+
hsa-miR-338-5p	2.70218	A	CACTCAGCACCAGGA	chr17	MIMAT0004701	81125923	81125944	-
hsa-miR-548a-5p	2.70212	A	GGTAAAACTCGCAATTACTTTT	chr8	MIMAT0004803	104484420	104484441	-
hsa-miR-553	2.70201	A	AAAACAAAATCTCACCGTT	chr1	MIMAT0003216	100281256	100281276	+
hsa-miR-586	2.70163	A	GGACCTAAAAATACAATGCA	chr6	MIMAT0003252	45197734	45197755	-
hsa-miR-6891-3p	2.70078	A	GAAAGGAGGGGAAGAT	chr6	MIMAT0027683	31355228	31355248	-
hsa-miR-4482-3p	2.70048	A	GAGCCCCACTGAGA	chr10	MIMAT0020958	104268341	104268362	-
hsa-miR-8076	2.70001	A	CATTGTATCAGAAAAGTCC	chr3	MIMAT0031003	113432128	113432151	-
hsa-miR-3122	2.69998	A	AAGACCGTCCTCTTGT	chr1	MIMAT0014984	212077622	212077643	+
hsa-miR-3147	2.69984	A	TCACACCCTCCTCAC	chr7	MIMAT0015019	57405030	57405053	+
hsa-miR-4748	2.69975	A	AGCAAATCCTCCCCAA	chr19	MIMAT0019884	10780263	10780283	+
hsa-miR-18a-3p	2.69939	A	CCAGAAGGAGCACTTA	chr13	MIMAT0002891	91350797	91350819	+
hsa-miR-3620-3p	2.69916	A	CTGGGTGCGGGAT	chr1	MIMAT0018001	228097320	228097341	+
hsa-miR-181a-3p	2.69898	A	GGTACAATCAACGGTCGA	chr1	MIMAT0000270	198859069	198859090	-
hsa-miR-632	2.69815	A	TCCCACAGGAAGCAGAC	chr17	MIMAT0003302	32350169	32350187	+
hsa-miR-548n	2.69771	A	ACAAAATCCACAATTACTTTT	chr7	MIMAT0005916	34940804	34940825	-
hsa-miR-1254	2.6975	A	ACTGCAGGCTCCAGC	chr10	MIMAT0005905	68759335	68759358	+
hsa-miR-6871-5p	2.69706	A	GCAACCACCCCGA	chr20	MIMAT0027642	41169028	41169049	+
hsa-miR-4304	2.69705	A	TGCCCTGGACATGC	chr12	MIMAT0016854	123010702	123010718	-
hsa-miR-3065-3p	2.69628	A	CTCCAACAATATCCTGGT	chr17	MIMAT0015378	81125926	81125948	+
hsa-miR-23c	2.69618	A	GGGTAATCACTGGCAA	chrX	MIMAT0018000	20017101	20017122	-
hsa-miR-4645-3p	2.6955	A	AACCAGGCAAGAACTAC	chr6	MIMAT0019706	2854040	2854061	-
hsa-miR-4678	2.69541	A	TCATAAGTCTGAACAATACC	chr10	MIMAT0019762	87503890	87503911	+
hsa-miR-548ar-3p	2.69439	A	GCAAAAATAACTGCAGTTT	chr13	MIMAT0022266	114244541	114244561	+
hsa-miR-513a-3p	2.69394	A	CCTTCTCAGAAAGGTGAA	chrX	MIMAT0004777	147225860	147225882	-
hsa-miR-6746-5p	2.69192	A	CCAGGCCACCTCC	chr11	MIMAT0027392	61878252	61878273	-
hsa-miR-3121-3p	2.6918	A	TGTCCTTTGCCTACTCT	chr1	MIMAT0014983	180438323	180438344	-
hsa-miR-3614-3p	2.69114	A	AAAACACCAAGATCTGAAG	chr17	MIMAT0017993	56891281	56891303	-
hsa-miR-4451	2.6908	A	TGTCCTCAGCTCTACC	chr4	MIMAT0018973	85722515	85722531	+
hsa-miR-200b-5p	2.69067	A	TCCAATGCTGCCCAG	chr1	MIMAT0004571	1167124	1167145	+
hsa-miR-299-3p	2.69067	A	AAGCGGTTTACCATCCCA	chr14	MIMAT0000687	101023832	101023853	+
hsa-miR-4282	2.69061	A	TCCTGGATGCAAATTTTA	chr6	MIMAT0016912	72967697	72967714	-
hsa-miR-26a-1-3p	2.69016	A	CGTGCAAGTAACCAAGAATAG	chr3	MIMAT0004499	37969452	37969473	+
hsa-miR-4750-5p	2.68955	A	CACTCAACCACCTCC	chr19	MIMAT0019887	49888177	49888198	+
hsa-miR-7107-3p	2.68928	A	GGCCAAAAAGAGAGAATG	chr12	MIMAT0028112	121444279	121444305	-
hsa-miR-429	2.68905	A	ACGGTTTTACCAGACAGTA	chr1	MIMAT0001536	1169055	1169076	+
hsa-miR-650	2.68839	A	GTCCTGAGAGCGCTGC	chr22	MIMAT0003320	22822791	22822811	+
hsa-miR-215-3p	2.68779	A	TATTGGCCTAAAGAAATGAC	chr1	MIMAT0026476	220117877	220117899	-
hsa-miR-373-5p	2.68718	A	GGAAAGCGCCCCC	chr19	MIMAT0000725	53788710	53788731	+
hsa-miR-5696	2.68713	A	GGCATCAGACTACTTAAAT	chr2	MIMAT0022489	101309453	101309474	+
hsa-miR-4638-3p	2.68672	A	CGGCCGGCTGAG	chr5	MIMAT0019696	181222577	181222599	-
hsa-miR-6859-5p	2.68665	A	TGTCCTGAGCCCATG	chr16	MIMAT0027618	17092	17114	-
hsa-miR-1266-3p	2.68579	A	TCCCTCAGGGCATAGA	chr15	MIMAT0026742	52277131	52277152	-
hsa-miR-1252-5p	2.68542	A	TAAATGAATTCAATTTCCTTCT	chr12	MIMAT0005944	79419261	79419282	+
hsa-miR-548az-5p	2.68532	A	GCAAAAACCACAATCAC	chr8	MIMAT0025456	119325190	119325211	+
hsa-miR-6834-3p	2.68524	A	TGATGGAGGGATGGGA	chr6	MIMAT0027569	33290305	33290324	+
hsa-miR-7974	2.68461	A	GGGCTCAGGAGAGC	chr19	MIMAT0031177	11495544	11495567	-
hsa-miR-8062	2.68426	A	GCAATAATCCTCAAATCAC	chr20	MIMAT0030989	7371618	7371638	+
hsa-miR-6503-3p	2.68394	A	GGAGGTCTGCATCCT	chr11	MIMAT0025463	60209084	60209104	-
hsa-miR-4680-5p	2.68341	A	ACATCTAAGACTGCAAGAG	chr10	MIMAT0019764	110898094	110898116	+
hsa-miR-8057	2.68327	A	TCCATCTTACTACAGAGCC	chr18	MIMAT0030984	26591505	26591525	-
hsa-miR-924	2.68322	A	GCAAGACATCACAAGACTCT	chr18	MIMAT0004974	39622153	39622172	-
hsa-miR-563	2.68212	A	GGGAAACGTATGTCAAC	chr3	MIMAT0003227	15873822	15873840	+
hsa-miR-369-3p	2.68194	A	AAAGATCAACCATGTATTATT	chr14	MIMAT0000721	101065641	101065661	+
hsa-miR-4676-5p	2.68146	A	TCACTGTCTCACCACTG	chr10	MIMAT0019758	72721038	72721058	+
hsa-miR-1287-5p	2.68144	A	GACTCGAACCACTGAT	chr10	MIMAT0005878	98395271	98395292	-
hsa-miR-506-5p	2.68102	A	TTAAGTAACACCTTCCTGA	chrX	MIMAT0022701	147230788	147230809	-
hsa-miR-4776-5p	2.68077	A	AGCCCTTGCCATCCT	chr2	MIMAT0019932	212926306	212926327	-
hsa-miR-4450	2.68076	A	TCACCACTTCTCCAAATC	chr4	MIMAT0018971	76573572	76573593	+
hsa-miR-604	2.68033	A	GTCCTGAATTCCGCAGC	chr10	MIMAT0003272	29545019	29545037	-
hsa-let-7b-3p	2.68011	A	GGGAAGGCAGTAGGTT	chr22	MIMAT0004482	46113745	46113766	+
hsa-miR-4726-5p	2.67979	A	CCACTCCAGGCTCC	chr17	MIMAT0019845	38719691	38719713	+
hsa-miR-194-5p	2.67928	A	TCCACATGGAGTTGCT	chr11	MIMAT0000460	64891404	64891425	-
hsa-miR-2115-5p	2.67907	A	TCCATCAGGAGTCATGG	chr3	MIMAT0011158	48316418	48316439	-
hsa-miR-548ay-5p	2.67906	A	GCAAAAACCACAATTACTT	chr3	MIMAT0025452	32506342	32506362	-
hsa-miR-548ar-5p	2.67879	A	GCAAAAACTGCAATTACTT	chr13	MIMAT0022265	114244505	114244525	+
hsa-miR-1827	2.67858	A	ATTCAATCTACTGCCTCA	chr12	MIMAT0006767	100189932	100189949	+
hsa-miR-629-5p	2.67804	P	AGTTCTCCCAACGTAAAC	chr15	MIMAT0004810	70079427	70079447	-
hsa-miR-4777-5p	2.67802	A	TATATATATCTCTCATCTAGAA	chr2	MIMAT0019934	231362723	231362744	+
hsa-miR-204-3p	2.67739	A	ACGTCCCTTTGCCTT	chr9	MIMAT0022693	70809993	70810013	-
hsa-miR-488-3p	2.67672	A	GACCAAGAAATAGCCTTTCA	chr1	MIMAT0004763	177029374	177029394	-
hsa-miR-223-3p	2.67666	A	TGGGGTATTTGACAAACTGAC	chrX	MIMAT0000280	66018937	66018958	+
hsa-miR-1273h-5p	2.67625	A	ACTGCAGCCTTGACC	chr16	MIMAT0030415	24203148	24203168	+
hsa-let-7f-2-3p	2.67567	A	GGAAAGACAGTAGACTGTATAG	chrX	MIMAT0004487	53557196	53557217	-
hsa-miR-4489	2.67547	A	CGTCCTGCATCACTAG	chr11	MIMAT0019023	65649197	65649217	+
hsa-miR-3120-3p	2.67537	A	TGCCTGTCTACACTTGC	chr1	MIMAT0014982	172138858	172138878	+
hsa-miR-548ah-5p	2.67409	A	CAAACACTGCAATCACT	chr4	MIMAT0018972	76575561	76575580	+
hsa-miR-4999-5p	2.67388	A	TCACTACCTGACAATACAG	chr19	MIMAT0021017	8389340	8389360	-
hsa-miR-6839-5p	2.67376	A	TGGGTCGTCTCTTCAA	chr7	MIMAT0027580	64679069	64679090	+
hsa-miR-3115	2.67349	A	ACCAACTAGTAAACCCATAT	chr1	MIMAT0014977	23044310	23044329	+
hsa-miR-6868-5p	2.67334	A	GCTGCTTCAGTGTTCT	chr17	MIMAT0027636	76098050	76098071	-
hsa-miR-4436a	2.67334	A	ATCCACTTCTGCCTGT	chr2	MIMAT0018952	88812425	88812445	+
hsa-miR-483-3p	2.67287	A	AAGACGGGAGGAGAGGAG	chr11	MIMAT0002173	2134142	2134162	-
hsa-miR-301a-5p	2.6727	A	AGTAGTGCAATAAAGTCAGA	chr17	MIMAT0022696	59151187	59151208	-
hsa-miR-1302	2.67259	A	TTTAGCATAAGTATGTCCCA	chr9	MIMAT0005890	97363596	97363616	-
hsa-miR-4700-5p	2.67257	A	ACACACTGTCCTCATCC	chr12	MIMAT0019796	120723202	120723223	+
hsa-miR-4663	2.67256	A	ACTGCACGTCCATGG	chr8	MIMAT0019735	123215831	123215854	-
hsa-miR-206	2.67212	A	CCACACACTTCCTTAC	chr6	MIMAT0000462	52144401	52144422	+
hsa-miR-548b-5p	2.67211	A	GGCCAAAACCACAATTACTTT	chr6	MIMAT0004798	119069098	119069119	-
hsa-miR-5010-3p	2.672	A	CTGGGGAATGGGAGA	chr17	MIMAT0021044	42514267	42514288	+
hsa-miR-6892-5p	2.67189	A	TCCTACTCTCCGGTCC	chr7	MIMAT0027684	143382686	143382706	+
hsa-miR-3151-5p	2.67172	A	ACCTGATCCCATTGCC	chr8	MIMAT0015024	103154623	103154643	+
hsa-miR-4764-5p	2.6705	A	AGATAACTCCTTCCACATC	chr22	MIMAT0019914	33436640	33436660	-
hsa-miR-4457	2.67044	A	TACGCCAGTCAATACCT	chr5	MIMAT0018979	1309314	1309335	-
hsa-miR-3117-5p	2.67034	A	ATATGACTCGTATAGTGTCT	chr1	MIMAT0019197	66628452	66628471	+
hsa-miR-6133	2.67026	A	TACCCAACCTCCTCCC	chr7	MIMAT0024617	133290951	133290969	+
hsa-miR-6844	2.66963	A	CTGTGAATTAAAAACAAAGAA	chr8	MIMAT0027589	124508515	124508535	-
hsa-miR-376a-2-5p	2.669	A	ACCATAGAAGGAAAATCTACC	chr14	MIMAT0022928	101040080	101040100	+
hsa-miR-516a-3p	2.66889	A	ACCCTCTGAAAGGAAGCA	chr19	MIMAT0006778	53761193	53761210	+
hsa-miR-208b-5p	2.66866	A	ACATAATTCGAGCAAAAAGC	chr14	MIMAT0026722	23418032	23418053	-
hsa-miR-2053	2.66815	A	GTAAATAGAGGTTTAATTAACAC	chr8	MIMAT0009978	112643553	112643575	+
hsa-miR-933	2.66802	P	GGGAGAGGTCTCCCT	chr2	MIMAT0004976	175167642	175167663	-
hsa-miR-8077	2.66798	A	GGAGTCAGAACCCCA	chr19	MIMAT0031004	42351174	42351195	+
hsa-miR-1244	2.66781	A	AACCATCTCATACAAACCA	chr5	MIMAT0005896	118974640	118974665	+
hsa-miR-202-5p	2.66721	A	CAAAGAAGTATATGCATAGGA	chr10	MIMAT0002810	133247572	133247593	-
hsa-miR-6895-5p	2.66712	A	CTTACTCTGTGCCTGG	chrX	MIMAT0027690	53195463	53195483	-
hsa-miR-4779	2.6671	A	CTGCTTTTACTATTCCCTC	chr2	MIMAT0019938	86193037	86193058	-
hsa-miR-3174	2.66695	A	GGCTCTGCATCTCTAAC	chr15	MIMAT0015051	90006764	90006786	+
hsa-miR-612	2.66644	A	AAGGAGCTCAGAAGCCC	chr11	MIMAT0003280	65444473	65444497	+
hsa-miR-3529-5p	2.66641	A	AACAACAAATCCCAGTCT	chr15	MIMAT0019828	88611894	88611915	-
hsa-miR-4765	2.66597	A	GAACATAGCTATCAATCACT	chr2	MIMAT0019916	32635300	32635321	+
hsa-miR-6732-3p	2.66533	A	CTGGGAGGGAGAGG	chr1	MIMAT0027366	37480267	37480289	+
hsa-miR-892c-3p	2.66504	A	TCCACTCAGAAAGGAAAC	chrX	MIMAT0025858	145992760	145992781	-
hsa-miR-4700-3p	2.66453	A	CACTGGGGTGAGGA	chr12	MIMAT0019797	120723233	120723258	+
hsa-miR-449b-5p	2.66445	A	GCCAGCTAACAATACACTG	chr5	MIMAT0003327	55170706	55170727	-
hsa-miR-6885-3p	2.66395	A	CTAGGGGAGCAGGAA	chr19	MIMAT0027671	6389638	6389658	-
hsa-miR-548ad-5p	2.66381	A	CAAAAACCACAATTACTTTT	chr2	MIMAT0032114	35471420	35471439	+
hsa-miR-4785	2.66362	A	GCTGGCGGCGTC	chr2	MIMAT0019949	160407819	160407839	-
hsa-miR-6716-5p	2.66359	A	GGCCCTTACCCCC	chr11	MIMAT0025844	118644015	118644034	+
hsa-miR-4746-5p	2.6626	A	TCTGCAGGTTCTCCTG	chr19	MIMAT0019880	4445987	4446009	+
hsa-miR-376c-5p	2.66204	A	AACATAGAAGGAATATCCACC	chr14	MIMAT0022861	101039694	101039714	+
hsa-miR-6756-3p	2.66198	A	CTGGGCAGGGAGG	chr11	MIMAT0027413	119312950	119312969	-
hsa-miR-548m	2.66183	A	CAAAAACCACAAATACCTT	chrX	MIMAT0005917	95063192	95063212	-
hsa-miR-98-5p	2.66174	A	AACAATACAACTTACTACCTC	chrX	MIMAT0000096	53556299	53556320	-
hsa-miR-18b-3p	2.66139	A	GCCAGAAGGGGCAT	chrX	MIMAT0004751	134170042	134170063	-
hsa-miR-4269	2.66129	A	GCCAGGGCTGTCTG	chr2	MIMAT0016897	239305472	239305492	+
hsa-miR-4799-3p	2.66128	A	TATATAAATGCAGCATGCCA	chr4	MIMAT0019977	147782639	147782660	+
hsa-miR-3912-5p	2.66111	A	ACTAACCCATAATATGGACA	chr5	MIMAT0027036	171386712	171386732	-
hsa-miR-767-5p	2.66049	A	CATGCTCAGACAACCAT	chrX	MIMAT0003882	152393481	152393503	-
hsa-miR-3159	2.66015	A	GTGGCCGACACTTG	chr11	MIMAT0015033	18387796	18387817	+
hsa-miR-876-5p	2.65986	A	TGGTGATTCACAAAGAAATCCA	chr9	MIMAT0004924	28863675	28863696	-
hsa-miR-3685	2.65929	A	AGTCTTCAGGTAGGGTAG	chr12	MIMAT0018113	95309928	95309949	+
hsa-miR-548aj-5p	2.65903	A	CAAAAACTGCAATTACTTTT	chrX	MIMAT0022739	38023949	38023971	-
hsa-miR-98-3p	2.65901	A	GGGAAAGTAGTAAGTTGTA	chrX	MIMAT0022842	53556241	53556262	-
hsa-miR-556-3p	2.65868	A	AAAGATGAGCTAATGGTAATAT	chr1	MIMAT0004793	162342600	162342621	+
hsa-miR-3920	2.65838	A	TCAGAGAGTTAAGATAATCAGT	chr11	MIMAT0018195	101519834	101519855	-
hsa-miR-6782-3p	2.6583	A	TGCAGGATGGGGACA	chr17	MIMAT0027465	44207772	44207794	-
hsa-miR-3660	2.65798	A	TCAAAATGCTCTCCTGTC	chr5	MIMAT0018081	90016641	90016661	-
hsa-miR-6835-3p	2.65767	A	CTGGGAGACAGAAAAGT	chr6	MIMAT0027571	34240714	34240736	+
hsa-miR-6834-5p	2.65721	A	CCACAAATCCCAGTCC	chr6	MIMAT0027568	33290245	33290265	+
hsa-miR-329-3p	2.65686	A	AAAGAGGTTAACCAGGTGTG	chr14	MIMAT0001629	101027151	101027172	+
hsa-let-7c-5p	2.65673	A	AACCATACAACCTACTACC	chr21	MIMAT0000064	16539838	16539859	+
hsa-miR-4662a-3p	2.65672	A	ATTTAGCCAATTGTCTATCTT	chr8	MIMAT0019732	124822027	124822048	+
hsa-miR-4639-5p	2.65657	A	TCAATCTCAGCCTACTTAG	chr6	MIMAT0019697	16141556	16141577	+
hsa-miR-219a-2-3p	2.65653	A	ACAGATGTCCAGCCAC	chr9	MIMAT0004675	128392632	128392653	-
hsa-miR-1245a	2.65648	A	ATGTAGGCCTTTAGATCAC	chr2	MIMAT0005897	188978136	188978156	+
hsa-miR-3622a-3p	2.65595	A	ACAGGCATGGGAGGT	chr8	MIMAT0018004	27701726	27701747	+
hsa-miR-1301-5p	2.65584	A	TGCTGCGGTGCCT	chr2	MIMAT0026639	25328689	25328707	-
hsa-miR-106b-3p	2.65581	P	GCAGCAAGTACCCAC	chr7	MIMAT0004672	100094002	100094023	-
hsa-miR-5701	2.65572	A	AATCAGAACGTGACAATAA	chr15	MIMAT0022494	21951251	21951269	+
hsa-miR-1321	2.65565	A	ATCACATTCACCTCCCT	chrX	MIMAT0005952	85835832	85835849	+
hsa-miR-450b-5p	2.65564	A	TATTCAGGAACATATTGCAAAA	chrX	MIMAT0004909	134540231	134540252	-
hsa-miR-4697-3p	2.65561	A	ACCAAGGGGCAGGA	chr11	MIMAT0019792	133898506	133898529	-
hsa-miR-6500-3p	2.65544	A	GCAGGTCATCCCAAC	chr1	MIMAT0025455	51060072	51060092	+
hsa-miR-6818-5p	2.65448	A	GATGCTCTCTGTACTCAC	chr22	MIMAT0027536	30007054	30007075	+
hsa-miR-5590-3p	2.65419	A	TTGCCATACATGAACTTTATT	chr2	MIMAT0022300	134857853	134857873	+
hsa-miR-6790-3p	2.6539	A	AGTGAGGGGTCGCC	chr19	MIMAT0027481	6392925	6392945	-
hsa-miR-5006-3p	2.65369	A	CTGCCAGGATGGAAA	chr13	MIMAT0021034	41568306	41568326	-
hsa-miR-6720-5p	2.65331	A	CGCGGCGCCTAC	chr6	MIMAT0027345	1390359	1390381	-
hsa-miR-6869-3p	2.65321	A	GCTGAGCCGATGCG	chr20	MIMAT0027639	1392904	1392924	-
hsa-miR-6730-3p	2.65318	A	TGAGGGCAGATGGGG	chr1	MIMAT0027362	12578958	12578979	-
hsa-miR-128-1-5p	2.65281	A	TCTCAGACAGTGCTACG	chr2	MIMAT0026477	135665411	135665433	+
hsa-miR-627-5p	2.65277	A	TCCTCTTTTCTTAGAGACTCAC	chr15	MIMAT0003296	42199630	42199651	-
hsa-miR-3672	2.6526	A	AAGATGTTTTACATGAGTCTC	chrX	MIMAT0018095	121370986	121371008	+
hsa-miR-380-3p	2.65213	A	AAGATGTGGACCATATTACATA	chr14	MIMAT0000735	101025056	101025077	+
hsa-miR-3149	2.65155	A	ATACACACACATATCCATACA	chr8	MIMAT0015022	76966778	76966800	-
hsa-miR-3156-3p	2.65135	A	AGAAAGATCTGGAAGTGG	chr18	MIMAT0019209	14830215	14830235	+
hsa-miR-376b-3p	2.65084	A	AACATGGATTTTCCTCTATG	chr14	MIMAT0002172	101040497	101040518	+
hsa-miR-26b-3p	2.65069	A	GAGCCAAGTAATGGAGAACA	chr2	MIMAT0004500	218402692	218402713	+
hsa-miR-6727-3p	2.65045	A	CTGCGGAGGAGGTG	chr1	MIMAT0027356	1312502	1312521	-
hsa-miR-29a-5p	2.65028	A	CTGAACACCAAAAGAAATCAGT	chr7	MIMAT0004503	130876786	130876807	-
hsa-miR-551b-5p	2.64985	A	GGTCTCACCCACG	chr3	MIMAT0004794	168551875	168551896	+
hsa-miR-3121-5p	2.64973	A	CTTAAATAGAATAGGCAAAGG	chr1	MIMAT0019199	180438358	180438379	-
hsa-miR-3168	2.64967	A	GTCTGACTGTAGAACTC	chr13	MIMAT0015043	41101076	41101092	-
hsa-miR-3689b-3p	2.64957	A	ACCACAATATCACACCTC	chr9	MIMAT0018181	134850166	134850187	-
hsa-miR-944	2.64925	A	CTCATCCGATGTACAATAAT	chr3	MIMAT0004987	189829975	189829996	+
hsa-miR-4426	2.64908	A	AAAGTACGTCCATCTTC	chr1	MIMAT0018941	192716333	192716349	+
hsa-miR-6721-5p	2.64903	A	CTCCTACAATAAGCCCC	chr6	MIMAT0025852	32170084	32170106	-
hsa-miR-1250-3p	2.64867	A	TGAATGGGCTGGAAAAT	chr17	MIMAT0026740	81133228	81133246	-
hsa-miR-1537-5p	2.64824	A	AGAAAACTGACTAATTACAGC	chr1	MIMAT0026765	235853037	235853058	-
hsa-miR-4791	2.64754	A	TTTCAGTCATCATATCCA	chr3	MIMAT0019963	19314907	19314924	-
hsa-miR-6876-3p	2.64748	A	CTGAGAAGGAAAACACA	chr8	MIMAT0027653	25345451	25345474	+
hsa-miR-26a-2-3p	2.64703	A	GAAACAAGTAATCAAGAATAGG	chr12	MIMAT0004681	57824620	57824641	-
hsa-miR-6742-3p	2.64685	A	CTAGAGGGGACAACCC	chr1	MIMAT0027386	228397048	228397067	-
hsa-miR-4714-5p	2.64664	A	ATCAACCTAAGGGGTCA	chr15	MIMAT0019822	98784435	98784456	+
hsa-miR-1301-3p	2.64657	A	GAAGTCACTCCCAGG	chr2	MIMAT0005797	25328651	25328674	-
hsa-miR-8059	2.64655	A	GCCTTTTCATCTACAGTT	chr17	MIMAT0030986	50768660	50768681	+
hsa-miR-6850-3p	2.64651	A	AGTGCGGCGTTCC	chr8	MIMAT0027601	144791935	144791954	-
hsa-miR-3189-3p	2.64642	A	CTACCCCATCAGACCC	chr19	MIMAT0015071	18386607	18386627	+
hsa-miR-34b-3p	2.6462	A	ATGGCAGTGGAGTTAGT	chr11	MIMAT0004676	111512987	111513008	+
hsa-miR-513b-3p	2.64526	A	TCCTCTCAAAAAGGTGAC	chrX	MIMAT0026749	147199057	147199078	-
hsa-miR-4461	2.64505	A	GCCTAGCCCTACTAGTC	chr5	MIMAT0018983	134928084	134928106	+
hsa-miR-543	2.645	A	AAGAAGTGCACCGCGAATG	chr14	MIMAT0004954	101032033	101032054	+
hsa-miR-3938	2.64484	A	CCGGGTTATCTACAAGG	chr3	MIMAT0018353	55852515	55852536	-
hsa-miR-190a-5p	2.64446	A	ACCTAATATATCAAACATATCA	chr15	MIMAT0000458	62823971	62823992	+
hsa-miR-6867-3p	2.64446	A	CTAGTGGGTAAAGAGGG	chr17	MIMAT0027635	40193643	40193663	+
hsa-miR-450a-1-3p	2.64439	A	ATACATGCAAAATGTTCCC	chrX	MIMAT0022700	134540358	134540379	-
hsa-miR-3606-5p	2.64405	A	AATTAAAATAGCCTTCACTAA	chr2	MIMAT0017983	188995645	188995665	+
hsa-miR-598-5p	2.64374	A	GCTCACACCATCGG	chr8	MIMAT0026620	11035257	11035279	-
hsa-miR-7108-3p	2.64354	A	CTGTGGGGAGACGG	chr19	MIMAT0028114	2434914	2434933	-
hsa-miR-4330	2.6434	A	GCAAGGCTCTGATCTG	chrX	MIMAT0016924	151168298	151168316	+
hsa-miR-561-5p	2.64319	A	GGCAAAGTTTAAGATCCT	chr2	MIMAT0022706	188297517	188297538	+
hsa-miR-548ak	2.64312	A	TCAAAAACCGCAGTTAC	chr10	MIMAT0019013	12130792	12130812	-
hsa-miR-4786-5p	2.64291	A	GGTGCATCCAGTCCT	chr2	MIMAT0019954	239943063	239943084	-
hsa-miR-3611	2.64289	A	TAAGAATTTCTTTCTTCACAA	chr10	MIMAT0017988	35079609	35079629	-
hsa-miR-4439	2.64265	A	ATGCCTCCAAGGTATCA	chr2	MIMAT0018957	225010516	225010537	-
hsa-miR-1298-3p	2.64233	A	GTTCAGTCAGTTGCCC	chrX	MIMAT0026641	114715304	114715324	+
hsa-miR-33b-5p	2.64206	A	GCAATGCAACAGCAATGCAC	chr17	MIMAT0003301	17813897	17813916	-
hsa-miR-1267	2.64205	A	TGGGGATTACACTTCAAC	chr13	MIMAT0005921	107531217	107531237	-
hsa-miR-136-5p	2.64195	A	TCCATCATCAAAACAAATGGAGT	chr14	MIMAT0000448	100884716	100884738	+
hsa-miR-4667-3p	2.64184	A	CTGTGGGGACAGAAG	chr9	MIMAT0019744	35608139	35608159	+
hsa-miR-383-5p	2.64166	A	AGCCACAATCACCTTCT	chr8	MIMAT0000738	14853483	14853504	-
hsa-miR-605-5p	2.64161	A	AGGAGAAGGCACCATGG	chr10	MIMAT0003273	51299588	51299610	+
hsa-miR-580-5p	2.64151	A	ATCTGAGTCTGATGAATCAT	chr5	MIMAT0026617	36147946	36147967	-
hsa-miR-6751-3p	2.64089	A	CTGGAGAGAGAGAGGC	chr11	MIMAT0027403	65129916	65129936	-
hsa-miR-199a-5p	2.64084	A	GAACAGGTAGTCTGAACAC	chr19	MIMAT0000231	10817469	10817491	-
hsa-miR-1273g-5p	2.64073	A	ACTTACTGCAGCCTCAA	chr1	MIMAT0020602	52940339	52940360	+
hsa-miR-105-3p	2.64058	A	TAGCACATGCTCAAACATCC	chrX	MIMAT0004516	152394421	152394442	-
hsa-miR-6766-5p	2.64022	A	CTCAATAAGATCTGCTCC	chr15	MIMAT0027432	89326782	89326805	-
hsa-miR-1307-3p	2.64017	A	CACGACCGACGCC	chr10	MIMAT0005951	103394301	103394322	-
hsa-miR-6836-5p	2.64012	A	ATGCCTGCGCCAGG	chr7	MIMAT0027574	2257551	2257572	-
hsa-miR-4528	2.63989	A	GTCCAGATCATACATATAATGA	chr18	MIMAT0019067	53237156	53237177	+
hsa-miR-548c-3p	2.63971	A	GCAAAAGTAATTGAGATTTTTG	chr12	MIMAT0003285	64622569	64622590	+
hsa-miR-548an	2.63955	A	CAAAAACCACAATGCCT	chrX	MIMAT0019079	106639828	106639847	+
hsa-miR-653-5p	2.63931	A	CAGTAGAGATTGTTTCAACA	chr7	MIMAT0003328	93482823	93482843	-
hsa-miR-548y	2.6392	A	GGCAAAAACAGTGATTAC	chr14	MIMAT0018354	47761061	47761082	-
hsa-miR-4509	2.63916	A	AAAACCTTCTATATCCTTTAGT	chr15	MIMAT0019046	28490807	28490828	-
hsa-miR-4737	2.63881	A	CACTGTCAGCATCCTC	chr17	MIMAT0019863	60043077	60043096	-
hsa-miR-3136-3p	2.6388	A	ACTAACTGAATAGGTTGGG	chr3	MIMAT0019203	69048966	69048987	-
hsa-miR-6757-3p	2.63877	A	TGGGGATAGCAAGGC	chr12	MIMAT0027415	53056990	53057011	+
hsa-miR-942-3p	2.63872	A	ACTTCTCTGTTTCGGC	chr1	MIMAT0026734	117094695	117094716	+
hsa-miR-4471	2.63867	A	TTAAACCTCTACTAAGTTCCC	chr8	MIMAT0018998	100382811	100382832	+
hsa-miR-5009-5p	2.63831	A	ATCCCCAAATCTGAAAAAG	chr15	MIMAT0021041	89883987	89884010	-
hsa-miR-8065	2.63827	A	AGCCAAAATTCAACTGTTC	chr16	MIMAT0030992	5632533	5632556	+
hsa-miR-4754	2.63781	A	ACTCCGCTAACCCAG	chr19	MIMAT0019894	58386827	58386849	-
hsa-miR-1255a	2.63728	A	AATCTACTTTCTTTGCTCATC	chr4	MIMAT0005906	101330365	101330387	-
hsa-miR-4456	2.63722	A	AAAAGGAAGCCACCAG	chr5	MIMAT0018978	535861	535877	-
hsa-miR-143-5p	2.63707	A	ACCAGAGATGCAGCACT	chr5	MIMAT0004599	149428944	149428965	+
hsa-miR-100-3p	2.63707	A	CATACCTATAGATACAAGCTT	chr11	MIMAT0004512	122152240	122152261	-
hsa-miR-1252-3p	2.63705	A	AAAAGGAAATTAAGCTCATTT	chr12	MIMAT0026744	79419296	79419317	+
hsa-miR-6780a-3p	2.63679	A	CTAGGAAAGAAAACAGAGG	chr17	MIMAT0027461	42708084	42708104	-
hsa-miR-5191	2.63664	A	AGCACTTCATTCTTCCTAT	chr1	MIMAT0021122	201719579	201719600	+
hsa-miR-374b-3p	2.63638	A	AATGATAATACAACCTGCTAAG	chrX	MIMAT0004956	74218557	74218578	-
hsa-miR-6741-3p	2.6362	A	CTAGGGTGAGGGAGA	chr1	MIMAT0027384	225922080	225922101	-
hsa-miR-3189-5p	2.6361	A	TCCTACCCAGGGCA	chr19	MIMAT0019217	18386570	18386594	+
hsa-miR-6832-3p	2.63609	A	CTGGGAAAGAGAAAAAGG	chr6	MIMAT0027565	31633839	31633858	+
hsa-miR-93-3p	2.63574	P	CGGGAAGTGCTAGCTC	chr7	MIMAT0004509	100093777	100093798	-
hsa-miR-3182	2.63574	A	GACTACACTACAGAAGC	chr16	MIMAT0015062	83508349	83508365	+
hsa-miR-3144-3p	2.63572	A	TAAAGAGACCGAACAGG	chr6	MIMAT0015015	120015226	120015247	+
hsa-miR-1911-5p	2.63531	A	CCCAACAGACATGGC	chrX	MIMAT0007885	114763195	114763217	+
hsa-miR-6815-3p	2.63512	A	CTGGGTGTGCAAGAG	chr21	MIMAT0027531	45478306	45478326	+
hsa-miR-30d-3p	2.63509	A	GCAGCAAACATCTGACTGA	chr8	MIMAT0004551	134804879	134804900	-
hsa-miR-152-3p	2.635	A	CCAAGTTCTGTCATGC	chr17	MIMAT0000438	48037174	48037194	-
hsa-miR-6505-5p	2.63433	A	GCTGAGATATCCCCTATT	chr12	MIMAT0025466	48132800	48132821	+
hsa-miR-4512	2.63418	A	TGGGCGATACAGTGAG	chr15	MIMAT0019049	66496965	66496986	-
hsa-miR-223-5p	2.63391	A	AACTCAGCTTGTCAAATACACG	chrX	MIMAT0004570	66018895	66018916	+
hsa-miR-3915	2.63381	A	AATAAGACCATCTTTTCCTC	chrX	MIMAT0018189	32583711	32583732	-
hsa-miR-4798-5p	2.63361	A	CCAATTCACAAAGTATACC	chr4	MIMAT0019974	7310459	7310480	+
hsa-miR-1179	2.63346	A	CCAACCAATGAAAGAATG	chr15	MIMAT0005824	88608121	88608141	+
hsa-miR-10a-5p	2.63335	A	CACAAATTCGGATCTACAGGG	chr17	MIMAT0000253	48579904	48579926	-
hsa-miR-4706	2.63332	A	AAGCAGCGCCCACT	chr14	MIMAT0019806	65044697	65044721	+
hsa-miR-378e	2.63325	A	TCCTGACTCCAAGTCC	chr5	MIMAT0018927	170028545	170028563	+
hsa-miR-363-5p	2.63324	A	AAATTGCATCGTGATCCAC	chrX	MIMAT0003385	134169425	134169446	-
hsa-miR-3674	2.63292	A	GGCCAATCTTAGGTTCT	chr8	MIMAT0018097	1801133	1801154	+
hsa-miR-6715a-3p	2.63199	A	CCACAGGCACGACT	chr10	MIMAT0025841	112299660	112299680	+
hsa-miR-4790-5p	2.63148	A	AACATGAATGGTAAAGCG	chr3	MIMAT0019961	5250227	5250246	-
hsa-miR-6130	2.6314	A	CATACAATCCACTCCCT	chr21	MIMAT0024614	23079354	23079372	+
hsa-miR-1262	2.63094	A	ATCCTTCTACAAATTCACCC	chr1	MIMAT0005914	68183576	68183597	-
hsa-miR-4492	2.63077	A	GGCGCGCGCC	chr11	MIMAT0019027	118910765	118910781	+
hsa-miR-561-3p	2.63068	A	ACTTCAAGGATCTTAAACTT	chr2	MIMAT0003225	188297552	188297573	+
hsa-miR-3616-5p	2.63067	A	ACATATCATGAGTGCACTT	chr20	MIMAT0017995	47166985	47167006	+
hsa-miR-3145-3p	2.63064	A	CAATTCCAAACACTCAAA	chr6	MIMAT0015016	138435223	138435246	-
hsa-miR-3190-5p	2.63061	A	TGGGGACGTAGCTGG	chr19	MIMAT0015073	47226955	47226974	+
hsa-miR-4795-3p	2.63059	A	ATCCAGAAGTGGCTAATAA	chr3	MIMAT0019969	87226199	87226220	-
hsa-miR-135b-3p	2.63052	A	CCCATGGCTTTTAGC	chr1	MIMAT0004698	205448323	205448344	-
hsa-miR-6793-3p	2.63016	A	CTGCGGGCAGGG	chr19	MIMAT0027487	10829016	10829035	+
hsa-miR-4709-5p	2.62987	A	TTGGAGAGCAAGTCACT	chr14	MIMAT0019811	74480175	74480196	-
hsa-miR-526b-3p	2.62952	A	GCCTCTAAAAGGAAGCAC	chr19	MIMAT0002836	53694443	53694464	+
hsa-miR-6817-3p	2.62897	A	TGCCATGGAGTCAGAG	chr22	MIMAT0027535	25455692	25455710	+
hsa-miR-19b-2-5p	2.6289	A	TGAAATGCAAACCTGCAAAACT	chrX	MIMAT0004492	134169727	134169748	-
hsa-miR-4490	2.62884	A	TATGCCCAAATCTCTTACC	chr11	MIMAT0019025	90555785	90555806	-
hsa-miR-29c-5p	2.6288	A	GAACACCAGGAGAAATCGGT	chr1	MIMAT0004673	207801903	207801924	-
hsa-miR-548l	2.62878	A	GACAAAACCCGCAAA	chr11	MIMAT0005889	94466545	94466566	-
hsa-miR-4506	2.62841	A	TTGCCTCAGACCACC	chr14	MIMAT0019042	93948233	93948252	-
hsa-miR-548ao-3p	2.62825	A	TGCAAAAGTAGTCACGG	chr8	MIMAT0021030	41271065	41271086	-
hsa-miR-4670-5p	2.62825	A	TGAAGTTACATCATGGTCG	chr9	MIMAT0019750	92528030	92528051	-
hsa-miR-4309	2.62821	A	TGGAATCCTAGACTCCA	chr14	MIMAT0016859	102539654	102539671	+
hsa-miR-548i	2.62793	A	GGCAAAATCCGCAATT	chrX	MIMAT0005935	84225797	84225818	-
hsa-miR-203b-3p	2.62792	A	TCCAGTGGTTCTTAACAG	chr14	MIMAT0019814	104117428	104117450	-
hsa-miR-3924	2.62764	A	AGTAGCAGTCACATATACATAT	chr10	MIMAT0018199	57304489	57304510	-
hsa-miR-6077	2.62743	A	GAAGGCCGTACAGCT	chr1	MIMAT0023702	148388294	148388314	+
hsa-miR-3171	2.62726	A	GATATATACAGATTCCATACATC	chr14	MIMAT0015046	27633246	27633269	-
hsa-miR-5000-3p	2.62705	A	TCCAAGTTCAGAAGTGTC	chr2	MIMAT0021020	75090873	75090894	+
hsa-miR-103a-2-5p	2.62693	A	CAAGGCAGCACTGTAA	chr20	MIMAT0009196	3917504	3917526	+
hsa-miR-5689	2.62674	A	TCTAGGACTACAGGTGTAT	chr6	MIMAT0022481	10439725	10439746	+
hsa-miR-4494	2.62663	A	CCTCTGGTCAGCCA	chr12	MIMAT0019029	47364197	47364218	-
hsa-miR-190b	2.62654	A	AACCCAATATCAAACATATCA	chr1	MIMAT0004929	154193713	154193733	-
hsa-miR-576-5p	2.62639	A	AAAGACGTGGAGAAATTAGAAT	chr4	MIMAT0003241	109488713	109488734	+
hsa-miR-382-5p	2.62635	A	CGAATCCACCACGAAC	chr14	MIMAT0000737	101054316	101054337	+
hsa-miR-1276	2.62631	A	TGTCTCCACAGGGCT	chr15	MIMAT0005930	85770548	85770567	-
hsa-miR-548j-3p	2.62627	A	GCAAAAGTAATGCAGTTTT	chr22	MIMAT0026737	26555239	26555259	-
hsa-miR-605-3p	2.6262	A	TCTAAATCTCATAGTGCCTT	chr10	MIMAT0026621	51299623	51299644	+
hsa-miR-6887-3p	2.6261	A	CTAGGAGGAAAGTGGAG	chr19	MIMAT0027675	35122744	35122764	+
hsa-miR-495-3p	2.62543	A	AAGAAGTGCACCATGTTTGT	chr14	MIMAT0002817	101033804	101033825	+
hsa-miR-450a-2-3p	2.62538	A	ATGAATGCAAAATGTCCC	chrX	MIMAT0031074	134540529	134540550	-
hsa-miR-4733-3p	2.62533	A	ATCCCAATGCTAGACCT	chr17	MIMAT0019858	31094358	31094379	-
hsa-miR-4500	2.62514	A	AAGAAACTACTACCTCA	chr13	MIMAT0019036	87618671	87618687	-
hsa-miR-6769b-3p	2.62504	A	CTATGGGTGGGACAGA	chr1	MIMAT0027621	206474844	206474864	+
hsa-miR-4326	2.62484	A	GTCTGGGAGACAGAGG	chr20	MIMAT0016888	63286818	63286837	+
hsa-miR-2467-3p	2.62475	A	CCTGAGCCTCTCTGC	chr2	MIMAT0019953	239351732	239351753	-
hsa-miR-1343-3p	2.62472	A	GCGAGAGTGCGGG	chr11	MIMAT0019776	34941888	34941909	+
hsa-miR-4289	2.6246	A	TGATAGCCCTGCACAA	chr9	MIMAT0016920	88745877	88745895	-
hsa-miR-4802-5p	2.62383	A	AACATGGTCTAGAACCTC	chr4	MIMAT0019981	40502086	40502107	-
hsa-miR-648	2.62383	A	ACCAGTGCCCTGCACA	chr22	MIMAT0003318	17980928	17980946	-
hsa-miR-7853-5p	2.6238	A	GAAGTCAGGATCTGCA	chr6	MIMAT0030428	6169380	6169400	-
hsa-miR-4759	2.62366	A	TAATTCCAACATCTAGTCCT	chr21	MIMAT0019905	26953965	26953985	+
hsa-miR-548ag	2.62365	A	GCAGAAACCACAATTACC	chr4	MIMAT0018969	60922623	60922643	+
hsa-miR-6715b-3p	2.62363	A	CCACAGGCACAGCC	chr10	MIMAT0025843	112299622	112299643	-
hsa-miR-451b	2.62358	A	AATGGTAATGGTTCTCTTGC	chr17	MIMAT0019840	28861377	28861398	+
hsa-miR-3912-3p	2.62336	A	ACATGTCCATATTATGCGT	chr5	MIMAT0018186	171386678	171386698	-
hsa-miR-548ap-5p	2.62317	A	AAAGACCGCAATTACTTTT	chr15	MIMAT0021037	85825655	85825673	+
hsa-miR-548ac	2.62308	A	CAAAAGTAATTGCCGGT	chr1	MIMAT0018938	116560038	116560059	-
hsa-miR-6722-5p	2.62296	A	GCATGTGGTCGGGT	chr9	MIMAT0025853	136746941	136746960	-
hsa-miR-4540	2.62283	A	TAAACCTACAGGCAGGA	chr9	MIMAT0019083	36864254	36864274	-
hsa-miR-7155-5p	2.62275	A	GATGGCCCAAGACCC	chr11	MIMAT0028220	64341886	64341904	-
hsa-miR-4316	2.62244	A	CACCAGCTAGCCTCA	chr17	MIMAT0016867	77397028	77397044	-
hsa-miR-6787-3p	2.62218	A	CTGGAGAGGGCAGC	chr17	MIMAT0027475	82236707	82236728	+
hsa-miR-3177-5p	2.62203	A	AGCGCCTGGCACG	chr16	MIMAT0019215	1734995	1735017	+
hsa-miR-375	2.62162	A	TCACGCGAGCCGAAC	chr2	MIMAT0000728	219001648	219001669	-
hsa-miR-4723-3p	2.62159	A	TTTGGGGAGGAGCC	chr17	MIMAT0019839	28360712	28360733	+
hsa-miR-3117-3p	2.62148	A	CTGGCACTATATGAGTCC	chr1	MIMAT0014979	66628485	66628505	+
hsa-miR-10b-5p	2.62135	A	CACAAATTCGGTTCTACAGGG	chr2	MIMAT0000254	176150329	176150351	+
hsa-miR-146b-5p	2.62126	A	AGCCTATGGAATTCAGTTC	chr10	MIMAT0002809	102436520	102436541	+
hsa-miR-613	2.62096	A	GGCAAAGAAGGAACAT	chr12	MIMAT0003281	12764709	12764728	+
hsa-miR-4473	2.62095	A	TACTTGTAACGGAGAGCA	chr9	MIMAT0019000	20411161	20411182	-
hsa-miR-548au-3p	2.62083	A	CTGGTGCAAAAGTAACT	chr9	MIMAT0022292	93594874	93594894	+
hsa-miR-3129-5p	2.62061	A	AAACCAATCTCTACACTACT	chr2	MIMAT0014992	189133082	189133103	-
hsa-miR-624-5p	2.62058	A	TGAACACAAGGTACTGGTAC	chr14	MIMAT0003293	31014706	31014727	-
hsa-miR-499a-5p	2.62056	A	AAACATCACTGCAAGTCTTAA	chr20	MIMAT0002870	34990408	34990428	+
hsa-miR-3173-3p	2.62041	A	TGGCCTGCCTATTTCC	chr14	MIMAT0015048	95137923	95137944	-
hsa-miR-4711-3p	2.62027	A	ATCAAGCCAGAAGACAC	chr1	MIMAT0019817	59733235	59733252	-
hsa-miR-4789-5p	2.62006	A	CATACACATATCAGGTGTAT	chr3	MIMAT0019959	175369552	175369573	+
hsa-miR-3136-5p	2.61984	A	AATGACCCTACCTATTCAG	chr3	MIMAT0015003	69049004	69049026	-
hsa-miR-891a-3p	2.61984	A	CTCACAACAAACATGTGC	chrX	MIMAT0026717	146027804	146027825	-
hsa-miR-5583-5p	2.61979	A	CAGAATATGGGTATATTAGTTT	chr18	MIMAT0022281	39676721	39676742	+
hsa-miR-618	2.61975	A	ACTCAGAAGGACAAGTAG	chr12	MIMAT0003287	80935796	80935818	-
hsa-miR-3918	2.61969	A	AGTCTCCATCTGCGG	chr6	MIMAT0018192	158764715	158764735	-
hsa-miR-3974	2.61959	A	GCATTAACCTTACAATGAC	chr12	MIMAT0019359	17673308	17673330	+
hsa-miR-595	2.61957	A	AGACACACCACGGCACA	chr7	MIMAT0003263	158532733	158532753	-
hsa-miR-559	2.61907	A	TTTTGGTGCATATTTACTTTA	chr2	MIMAT0003223	47377690	47377710	+
hsa-miR-548j-5p	2.61905	A	ACCAAAGACCGCAATTA	chr22	MIMAT0005875	26555274	26555295	-
hsa-miR-1243	2.61895	A	CACTCCTATAATTGATCCAG	chr4	MIMAT0005894	113106867	113106888	+
hsa-miR-5090	2.61892	A	CACCCTACACCAATCTG	chr7	MIMAT0021082	102465752	102465774	+
hsa-miR-1248	2.61873	A	TTTAGCACAGTGCTTATACA	chr3	MIMAT0005900	186786675	186786701	+
hsa-miR-8084	2.61856	A	TACTGATTTTTTACTTAGTATTC	chr8	MIMAT0031011	93029761	93029783	+
hsa-miR-105-5p	2.61829	A	ACCACAGGAGTCTGAGC	chrX	MIMAT0000102	152394458	152394480	-
hsa-miR-6841-3p	2.61826	A	CTGGGGATGCAGATG	chr8	MIMAT0027585	24953796	24953816	-
hsa-miR-3922-3p	2.61826	A	AAAGAGTCAAGTCAAGGC	chr12	MIMAT0018197	104591694	104591715	+
hsa-miR-4251	2.61824	A	TTGGCCCTTTTCTCAG	chr1	MIMAT0016883	3128009	3128025	+
hsa-miR-19a-5p	2.61816	A	TGTAGTGCAACTATGCAAAAC	chr13	MIMAT0004490	91350904	91350925	+
hsa-miR-6508-3p	2.61754	A	AGTTCTAGAAATGCATGGC	chr21	MIMAT0025473	39447046	39447067	+
hsa-miR-410-3p	2.6175	A	ACAGGCCATCTGTGTTATA	chr14	MIMAT0002171	101065961	101065981	+
hsa-miR-626	2.61743	A	AAGACATTTTCAGACAGCT	chr15	MIMAT0003295	41691645	41691663	+
hsa-miR-4703-3p	2.61719	A	GTGGCAATACAATACAACT	chr13	MIMAT0019802	51552637	51552658	+
hsa-miR-1293	2.61701	A	GCACAAATCTCCAGACC	chr12	MIMAT0005883	50234182	50234203	-
hsa-miR-6755-3p	2.61699	A	CTAGGGAAAAAACATGACA	chr11	MIMAT0027411	86278377	86278398	+
hsa-miR-1278	2.61696	A	ATAGATGATATGCACAGTACT	chr1	MIMAT0005936	193136552	193136573	+
hsa-miR-548av-5p	2.61687	A	AAATCCGCAAGTACTTTT	chr18	MIMAT0022303	72853365	72853382	-
hsa-miR-676-3p	2.61675	A	AACTCAACAACCTTAGGA	chrX	MIMAT0018204	70022899	70022919	+
hsa-miR-4727-5p	2.61639	A	CCACTGTGGAAGCTG	chr17	MIMAT0019847	38825839	38825859	+
hsa-miR-5692b	2.6163	A	ACACCTACTGTGATATTATT	chr21	MIMAT0022497	42950986	42951005	-
hsa-miR-4771	2.61628	A	TAATTGTAGGTCAAGTCTGC	chr2	MIMAT0019925	111771070	111771090	-
hsa-miR-450b-3p	2.61624	A	TATGGATGCAAAATGATCCCAA	chrX	MIMAT0004910	134540194	134540215	-
hsa-miR-3689a-3p	2.6162	A	ACCACGATATCACACCT	chr9	MIMAT0018118	134849494	134849515	-
hsa-miR-6730-5p	2.61608	A	TCTGACAACCCCTCC	chr1	MIMAT0027361	12578996	12579018	-
hsa-miR-130b-5p	2.61601	A	GTAGTGCAACAGGGAAAGA	chr22	MIMAT0004680	21653316	21653336	+
hsa-miR-3186-3p	2.61589	A	CAAAGCCATCTCTCCG	chr17	MIMAT0015068	81451116	81451136	-
hsa-miR-29b-1-5p	2.61586	A	TCTAAACCACCATATGAAACCAG	chr7	MIMAT0004514	130877507	130877530	-
hsa-miR-4686	2.61563	A	AACACCAGAAAGCCCA	chr11	MIMAT0019773	2173072	2173094	+
hsa-miR-506-3p	2.61553	A	TCTACTCAGAAGGGTGC	chrX	MIMAT0002878	147230753	147230773	-
hsa-miR-875-3p	2.61548	A	CACAACCTCAGTGTTTC	chr8	MIMAT0004923	99536797	99536817	-
hsa-miR-4671-3p	2.61546	A	AGACCAAAGACTATGCAC	chr1	MIMAT0019753	234306512	234306532	+
hsa-miR-4696	2.61544	A	AGATGACAGTATCCGTCT	chr11	MIMAT0019790	74720307	74720328	-
hsa-miR-2114-3p	2.61534	A	AAGTCCCTTGCTTGAGG	chrX	MIMAT0011157	150228052	150228072	+
hsa-miR-5586-3p	2.61533	A	CTTTAACCAGCTTGTCA	chr14	MIMAT0022288	59646962	59646983	-
hsa-miR-7849-3p	2.61484	A	AGGCCCAAGATCAACA	chr4	MIMAT0030424	146408646	146408667	+
hsa-miR-656-3p	2.61456	A	AGAGGTTGACTGTATAATATT	chr14	MIMAT0003332	101066766	101066786	+
hsa-miR-203b-5p	2.61445	A	TGTGAAATGTTTAGGACCA	chr14	MIMAT0019813	104117468	104117489	-
hsa-miR-3908	2.61437	A	AAACAGTCTACCTACATTGC	chr12	MIMAT0018182	123536413	123536434	+
hsa-miR-384	2.61433	A	TATGAACAATTTCTAGGAAT	chrX	MIMAT0001075	76919285	76919304	-
hsa-miR-4280	2.61431	A	GCTCTGCTCAGAACTAC	chr5	MIMAT0016911	87114924	87114944	-
hsa-miR-5590-5p	2.61423	A	AATAAAGTCTATGTATGGCAA	chr2	MIMAT0022299	134857820	134857840	+
hsa-miR-4501	2.61402	A	TGATTCATCCGAGGTCA	chr13	MIMAT0019037	96427229	96427249	+
hsa-miR-432-3p	2.61386	A	AGACATGGAGGAGCCAT	chr14	MIMAT0002815	100884544	100884564	+
hsa-miR-6502-5p	2.61381	A	GGTCAACAATCTTTCTAGA	chr12	MIMAT0025460	66251091	66251112	+
hsa-miR-6847-3p	2.61366	A	GAAGAGGACAGACACA	chr8	MIMAT0027595	144079918	144079939	+
hsa-miR-3160-5p	2.61348	A	GGAGAGCTGAGACTAGA	chr11	MIMAT0019212	46451817	46451838	+
hsa-miR-5682	2.61326	A	ACCTTATCCTGCAAGGT	chr3	MIMAT0022470	121049684	121049705	+
hsa-miR-4255	2.61309	A	TCCATCTCTGAACACTG	chr1	MIMAT0016885	37161573	37161589	+
hsa-miR-4760-3p	2.61308	A	GGTTTAGATTGAACATGAAT	chr21	MIMAT0019907	40212359	40212380	-
hsa-miR-2116-5p	2.61304	A	AGACCTCCTATGCTAAGAA	chr15	MIMAT0011160	59171229	59171249	-
hsa-miR-1285-5p	2.61265	A	CCTGGGCAACAAAGT	chr7	MIMAT0022719	92204067	92204087	-
hsa-miR-548b-3p	2.61265	A	ACAAAAGCAACTGAGGTTC	chr6	MIMAT0003254	119069062	119069083	-
hsa-miR-5195-5p	2.61233	A	CCATCCAGTTGCCTT	chr14	MIMAT0021126	106850943	106850964	-
hsa-miR-548h-3p	2.6121	A	TGCAAAAGTAATTGCGG	chr8	MIMAT0022723	27048871	27048893	-
hsa-miR-607	2.61207	A	GTTATAGATCTGGATTTGAAC	chr10	MIMAT0003275	96828684	96828704	-
hsa-miR-3940-3p	2.61186	A	AAGTGGGCTGGGATC	chr19	MIMAT0018356	6416434	6416455	-
hsa-miR-891b	2.6116	A	TCAATGACTCAGGTAAGTTGC	chrX	MIMAT0004913	146001100	146001121	-
hsa-miR-181b-3p	2.6113	A	TTGCATTCATTGTTCAGTG	chr1	MIMAT0022692	198858887	198858907	-
hsa-miR-579-3p	2.61101	A	AATCGCGGTTTATACCAAATG	chr5	MIMAT0003244	32394392	32394414	-
hsa-miR-3922-5p	2.61093	A	TGCTGTGGGACCTCT	chr12	MIMAT0019227	104591645	104591667	+
hsa-miR-509-3p	2.61092	A	CTACCCACAGACGTAC	chrX	MIMAT0002881	147260550	147260571	-
hsa-miR-32-3p	2.61091	A	AAATATCACACACACTAAATTG	chr9	MIMAT0004505	109046231	109046252	-
hsa-miR-3927-3p	2.61086	A	ATGCCTATCAAATATCTACCT	chr9	MIMAT0018202	109511480	109511501	-
hsa-miR-3179	2.61045	A	ACGTTTAAATTTCACCCC	chr16	MIMAT0015056	18494504	18494525	-
hsa-miR-4717-3p	2.61023	A	AGGCCACAGCCACC	chr16	MIMAT0019830	2274661	2274681	+
hsa-miR-4503	2.61014	A	TAAATTCTATTTCCTGCTTAAA	chr14	MIMAT0019039	36952358	36952379	-
hsa-miR-6871-3p	2.61012	A	CTGTGGGAGCCACA	chr20	MIMAT0027643	41169057	41169078	+
hsa-miR-3591-5p	2.60978	A	TCAAACGCCATTATCACA	chr18	MIMAT0019876	58451121	58451143	-
hsa-miR-548aj-3p	2.60977	A	TAAAAGTAATTGCAGTTTTTA	chrX	MIMAT0018990	38023912	38023932	-
hsa-miR-548av-3p	2.60974	A	GCAAAAGTAACTGCAGT	chr18	MIMAT0022304	72853321	72853340	-
hsa-miR-6716-3p	2.60969	A	GCAGAGGAATGGAGAG	chr11	MIMAT0025845	118644048	118644069	+
hsa-miR-4668-3p	2.60947	A	CTGGAAAAACAAAAAGGA	chr9	MIMAT0019746	111932147	111932169	+
hsa-miR-520g-5p	2.6092	A	AAACAGAAAGTGCTTCCT	chr19	MIMAT0026611	53722182	53722204	+
hsa-miR-4288	2.60914	A	GGAAACTCAGCAGACA	chr8	MIMAT0016918	28505126	28505142	-
hsa-miR-7111-5p	2.60907	A	ATGGCCTGTCCTTCC	chr6	MIMAT0028119	35470509	35470530	+
hsa-miR-3116	2.60894	A	AGTCCCTACTATGTTCCA	chr1	MIMAT0014978	62078794	62078815	-
hsa-miR-369-5p	2.60892	A	GCGAATATAACACGGTCGAT	chr14	MIMAT0001621	101065606	101065627	+
hsa-miR-548bb-3p	2.60885	A	GCAAAAGTAACTATGGTTTT	chr3	MIMAT0035704	60617815	60617836	-
hsa-miR-4658	2.60876	A	ATTCCTCCAGGATCCAC	chr7	MIMAT0019725	100156611	100156633	-
hsa-miR-548p	2.60869	A	AAAGTAACTGCAGTTTTTGC	chr5	MIMAT0005934	100816498	100816519	-
hsa-miR-6894-3p	2.60868	A	CTGGAGGAAGAGGGC	chrX	MIMAT0027689	53198889	53198909	-
hsa-miR-6507-5p	2.6084	A	ACAAAGTCCCTCCTATTC	chr10	MIMAT0025470	98924543	98924563	-
hsa-miR-1193	2.60831	A	GCACGTCACCGGT	chr14	MIMAT0015049	101030061	101030083	+
hsa-miR-5589-5p	2.60829	A	ACTGCACAAGAGCACC	chr19	MIMAT0022297	10038354	10038374	+
hsa-miR-1279	2.60818	A	AGAAAGAAGCAATATGA	chr12	MIMAT0005937	69273188	69273204	-
hsa-miR-4260	2.60812	A	TGGGACTCCATGCCC	chr1	MIMAT0016881	209623482	209623500	-
hsa-miR-4682	2.60809	A	AGACCAGGCTCCAGG	chr10	MIMAT0019767	119958522	119958544	+
hsa-miR-133a-3p	2.60807	A	CAGCTGGTTGAAGGGGA	chr20	MIMAT0000427	62564970	62564991	+
hsa-miR-6810-5p	2.60801	A	GCCATGCTGATCCCT	chr2	MIMAT0027520	218341916	218341938	+
hsa-miR-192-3p	2.60786	A	CTGTGACCTATGGAATTGG	chr11	MIMAT0004543	64891159	64891180	-
hsa-miR-1247-5p	2.60775	A	TCCGGGGACGAACG	chr14	MIMAT0005899	101560362	101560383	-
hsa-miR-5192	2.60768	A	ACCACCTGGAATCCAC	chr2	MIMAT0021123	62205882	62205903	+
hsa-miR-6799-3p	2.60749	A	CTGTGGGGACACCA	chr19	MIMAT0027499	49791912	49791934	+
hsa-miR-6792-3p	2.60739	A	ATGAGCAGGGGCTGT	chr19	MIMAT0027485	7617480	7617501	+
hsa-miR-766-5p	2.60735	A	AAGACCAGCACCAATTC	chrX	MIMAT0022714	119646799	119646820	-
hsa-miR-200c-5p	2.6071	A	CCAAACACTGCTGGGTA	chr12	MIMAT0004657	6963703	6963724	+
hsa-miR-3613-5p	2.60707	A	GAACAAAAAAAAAAGTACAAC	chr13	MIMAT0017990	49996465	49996486	-
hsa-miR-3130-3p	2.60699	A	TTACCCAGTCTCCGG	chr2	MIMAT0014994	206783277	206783297	+
hsa-miR-3155a	2.60687	A	AGTTCCCACTGCAGAG	chr10	MIMAT0015029	6152247	6152267	+
hsa-miR-885-3p	2.60686	A	TATCCACTACACCCCG	chr3	MIMAT0004948	10394499	10394520	-
hsa-miR-4477b	2.60679	A	ATCAATCACAAATGTCCTTA	chr9	MIMAT0019005	63819623	63819644	+
hsa-miR-6884-3p	2.60672	A	AGGGGAGACGGAAAG	chr17	MIMAT0027669	40026334	40026356	-
hsa-miR-141-5p	2.60663	A	TCCAACACTGTACTGGAA	chr12	MIMAT0004598	6964113	6964134	+
hsa-miR-548v	2.60655	A	TGGTGCAAAAGTAACTGT	chr8	MIMAT0015020	17681588	17681609	-
hsa-miR-5585-5p	2.60653	A	CTCTCGAGTAGCTGGT	chr1	MIMAT0022285	32086949	32086970	+
hsa-miR-5697	2.60644	A	CCTTTATCATGAAACTACTTG	chr1	MIMAT0022490	9967390	9967411	+
hsa-miR-4720-3p	2.60634	A	ATACTTGGTACAACTTAAGC	chr16	MIMAT0019834	81385063	81385083	+
hsa-miR-6776-3p	2.60621	A	CTGGGGAGAGACAGT	chr17	MIMAT0027453	2692861	2692883	-
hsa-miR-7978	2.60611	A	TGAGCAACGCTATACAC	chr4	MIMAT0031181	21464738	21464758	-
hsa-miR-6512-3p	2.60605	A	CCTACCATTAGAAGGGC	chr2	MIMAT0025481	177313811	177313832	-
hsa-miR-5187-5p	2.6059	A	TCCACTTCAATCCCTCA	chr1	MIMAT0021117	161227195	161227216	+
hsa-miR-6739-3p	2.60589	A	CTGGGAGAAAGACAGA	chr1	MIMAT0027380	201863427	201863447	+
hsa-miR-764	2.60572	A	AGGAGGACAAGTGAGC	chrX	MIMAT0010367	114639445	114639466	+
hsa-miR-6743-3p	2.60562	A	TGTGGGCAGGGAGA	chr11	MIMAT0027388	209383	209405	+
hsa-miR-8088	2.60554	A	TACCCCTTTCCAGTACC	chrX	MIMAT0031015	52336612	52336632	-
hsa-miR-5189-3p	2.60541	A	TCTGGGCTCTGACGG	chr16	MIMAT0027088	88468984	88469004	+
hsa-miR-3688-5p	2.6052	A	ATATGGAAAGACTTTGCCA	chr4	MIMAT0019223	159128816	159128836	+
hsa-miR-1277-3p	2.60519	A	AAAATACATATATATCTACGTA	chrX	MIMAT0005933	118386440	118386461	+
hsa-miR-489-5p	2.60509	A	AAATGGCGTCACACATA	chr7	MIMAT0026605	93483985	93484006	-
hsa-miR-3177-3p	2.60499	A	ACGTGTCCCCAGTGC	chr16	MIMAT0015054	1735038	1735058	+
hsa-miR-4666a-5p	2.60464	A	GGCATACAATCTGACATG	chr1	MIMAT0019741	228462083	228462103	+
hsa-miR-4536-3p	2.60396	A	ATGTGGTAGATATATGCACG	chrX	MIMAT0020959	55451495	55451515	-
hsa-miR-570-3p	2.60393	A	GCAAAGGTAATTGCTGTTTT	chr3	MIMAT0003235	195699460	195699481	+
hsa-miR-548am-3p	2.60386	A	ACAAAAGTAACTGCAGTTT	chrX	MIMAT0019076	16627019	16627040	-
hsa-miR-6773-5p	2.60337	A	ATCCTGTTTACTCCTGGG	chr16	MIMAT0027446	68233472	68233494	-
hsa-miR-4279	2.60315	A	GAAGCCGGGAGGA	chr5	MIMAT0016909	31936112	31936127	-
hsa-miR-4772-3p	2.60313	A	TCTGATCAGGCAAAGTTG	chr2	MIMAT0019927	102432336	102432357	+
hsa-miR-548x-3p	2.60313	A	GAAAGTAATTGCAGTTTTTA	chr21	MIMAT0015081	18686100	18686119	-
hsa-miR-890	2.60294	A	CAACTGATGCCTTTCCA	chrX	MIMAT0004912	145994321	145994341	-
hsa-miR-4715-5p	2.60251	A	CCACCTTAACTGCAGC	chr15	MIMAT0019824	25848795	25848816	-
hsa-miR-153-5p	2.60251	A	AGCTGCAACATCACAAA	chr7	MIMAT0026480	157574387	157574408	-
hsa-miR-644a	2.60249	A	GCTCTAAGAAAGCCACA	chr20	MIMAT0003314	34466385	34466403	+
hsa-miR-548ao-5p	2.60241	A	TGCAAAAACCGTAGTTAC	chr8	MIMAT0021029	41271102	41271123	-
hsa-miR-1258	2.6024	A	TTCCACGACCTAATCCT	chr2	MIMAT0005909	179860845	179860865	-
hsa-miR-6857-3p	2.60231	A	CTGTGGGGAGAAGCT	chrX	MIMAT0027615	53405673	53405693	-
hsa-miR-6718-5p	2.60228	A	TCATAAGCCCTCTGACC	chr18	MIMAT0025849	3885363	3885383	+
hsa-miR-7705	2.60224	A	CAGAACTGACATTCTGAG	chr8	MIMAT0030020	100703002	100703024	-
hsa-miR-367-5p	2.60223	A	AGAGTTGCATATTAGCAACAGT	chr4	MIMAT0004686	112647915	112647936	-
hsa-miR-3942-5p	2.60208	A	ATTTCAGGTAACAGTATTGC	chr15	MIMAT0018358	35372321	35372342	-
hsa-miR-4803	2.60193	A	TCAATCCACACTATTATGTTA	chr5	MIMAT0019983	72169476	72169496	+
hsa-miR-187-5p	2.60187	A	GCCCGGGTCCTGT	chr18	MIMAT0004561	35904871	35904892	-
hsa-miR-873-5p	2.60173	A	AGGAGACTCACAAGTTCCTG	chr9	MIMAT0004953	28888925	28888945	-
hsa-miR-548w	2.60163	A	AGGCAAAAACCGCAG	chr16	MIMAT0015060	26025246	26025268	+
hsa-miR-6822-5p	2.60156	A	AAGCCCCAACTGGTT	chr3	MIMAT0027544	39138211	39138230	+
hsa-miR-15b-3p	2.6013	P	TAGAGCAGCAAATAATGATTCG	chr3	MIMAT0004586	160404645	160404666	+
hsa-miR-6783-5p	2.60114	A	CCGGATCAGGACTTTT	chr17	MIMAT0027466	44934655	44934676	-
hsa-miR-449a	2.60093	A	ACCAGCTAACAATACACTGC	chr5	MIMAT0001541	55170586	55170607	-
hsa-miR-3119	2.60082	A	GCCATCAAAGTTAAAAGC	chr1	MIMAT0014981	170151386	170151405	+
hsa-miR-620	2.60079	A	ATTTCTATATCTATCTCCAT	chr12	MIMAT0003289	116148575	116148594	-
hsa-let-7e-3p	2.60067	A	GGAAAGCTAGGAGGC	chr19	MIMAT0004485	51692838	51692859	+
hsa-miR-1272	2.60063	A	TTTCAGAATTTGCTGCCA	chr15	MIMAT0005925	64762471	64762496	-
hsa-miR-3193	2.60061	A	ACTCCTCAGATCCTACG	chr20	MIMAT0015077	31607186	31607207	+
hsa-miR-4679	2.60056	A	AGCAAAGAATCTCTATCACA	chr10	MIMAT0019763	89063344	89063365	+
hsa-miR-5582-5p	2.60055	A	GCTATAACTTTAAGTGTGCC	chr11	MIMAT0022279	46753171	46753192	-
hsa-miR-6892-3p	2.60051	A	CTGCAAGGGGTGGG	chr7	MIMAT0027685	143382780	143382800	+
hsa-miR-1306-5p	2.6005	A	TGGACGTTTGCAGGG	chr22	MIMAT0022726	20086072	20086093	+
hsa-miR-5011-3p	2.60041	A	TGTTATATATACAGCCATGCA	chr18	MIMAT0021046	67081645	67081666	+
hsa-miR-562	2.6004	A	GCAAATGGTACAGCTACT	chr2	MIMAT0003226	232172713	232172732	+
hsa-miR-555	2.60035	A	ATCAGAGGTTCAGCTTAC	chr1	MIMAT0003219	155346365	155346385	-
hsa-miR-3668	2.60024	A	ATTTTGATCAATCTCTACATT	chr6	MIMAT0018091	140205260	140205280	+
hsa-miR-493-3p	2.6002	A	CCTGGCACACAGTAG	chr14	MIMAT0003161	100869116	100869137	+
hsa-miR-3146	2.60018	A	CCATTCTTTCTATCCTAGC	chr7	MIMAT0015018	19705366	19705387	-
hsa-miR-376c-3p	2.60011	A	ACGTGGAATTTCCTCTATG	chr14	MIMAT0000720	101039732	101039752	+
hsa-miR-556-5p	2.60009	A	CTCATATTACAATGAGCTCAT	chr1	MIMAT0003220	162342561	162342582	+
hsa-miR-875-5p	2.60007	A	CACCTGATAAAACTGAGGTATA	chr8	MIMAT0004922	99536830	99536851	-
hsa-miR-4681	2.59997	A	AGATACAGCCTGCATTCC	chr10	MIMAT0019766	119377975	119377996	+
hsa-miR-548aa	2.59991	A	TGGTGCAAAAGTAATTGTG	chr8	MIMAT0018447	123348088	123348112	+
hsa-miR-4300	2.59989	A	GAAGTAGTCCAGCTCC	chr11	MIMAT0016853	81890751	81890768	-
hsa-miR-6499-3p	2.59979	A	TGTGGGCAAAACAAACA	chr5	MIMAT0025451	151522088	151522109	-
hsa-miR-301b-5p	2.59974	A	AGTAGTGCAACCTCGT	chr22	MIMAT0032026	21652990	21653011	+
hsa-miR-132-5p	2.59962	A	AGTAACAATCGAAAGCCACG	chr17	MIMAT0004594	2049965	2049986	-
hsa-miR-4482-5p	2.59946	A	CATTTCCATAGCCCACT	chr10	MIMAT0019016	104268377	104268398	-
hsa-miR-1-5p	2.59931	A	ATGGGCATATAAAGAAGTATG	chr20	MIMAT0031892	62554312	62554333	+
hsa-miR-6084	2.59915	A	CCGGCCACCGAC	chr1	MIMAT0023709	20633756	20633775	+
hsa-miR-4520-2-3p	2.59914	A	ACCTGCGTGTTTTCTG	chr17	MIMAT0020300	6655481	6655502	+
hsa-miR-224-3p	2.59913	A	TGTAGTCACTAGGGCAC	chrX	MIMAT0009198	151958584	151958606	-
hsa-miR-3194-3p	2.59909	A	ACTGCCAGTGAGCAG	chr20	MIMAT0019218	51452912	51452933	-
hsa-miR-579-5p	2.59908	A	CGTCATCTGGCACAA	chr5	MIMAT0026616	32394430	32394451	-
hsa-miR-3185	2.59882	A	CCGCAGACCGACC	chr17	MIMAT0015065	48724446	48724468	-
hsa-miR-1264	2.59882	A	AACAGGTGCTCAAATAAGA	chrX	MIMAT0005791	114652696	114652718	+
hsa-miR-7157-3p	2.5988	A	ACTCTTCATCCAGTAGCA	chr2	MIMAT0028225	140586626	140586647	-
hsa-miR-4421	2.59875	A	TAGCTCCTTTCCACAGA	chr1	MIMAT0018934	51059879	51059900	+
hsa-miR-670-5p	2.59866	A	CACCACATACACTCAGG	chr11	MIMAT0010357	43559675	43559694	+
hsa-miR-3936	2.59851	A	TGCATCTGCCATACACC	chr5	MIMAT0018351	132365513	132365534	-
hsa-miR-4660	2.5985	A	CTCCATTTTCCACCAG	chr8	MIMAT0019728	9048453	9048475	+
hsa-miR-139-5p	2.59847	A	ACTGGAGACACGTGC	chr11	MIMAT0000250	72615102	72615124	-
hsa-miR-3913-5p	2.59833	A	AGACATCAAGATCAGTCC	chr12	MIMAT0018187	69584744	69584765	+
hsa-miR-196b-5p	2.59829	A	CCCAACAACAGGAAACTACC	chr7	MIMAT0001080	27169528	27169549	-
hsa-miR-488-5p	2.59824	A	TTGAGAGTGCCATTATCTGG	chr1	MIMAT0002804	177029412	177029432	-
hsa-miR-1273a	2.59823	A	AAGAAAGAGTCTTGCTTTG	chr8	MIMAT0005926	100023985	100024009	-
hsa-miR-144-5p	2.59811	A	CTTACAGTATATGATGATATCC	chr17	MIMAT0004600	28861583	28861604	-
hsa-miR-2355-3p	2.5981	A	ATCTCCAAACAGCAAGG	chr2	MIMAT0017950	207109999	207110020	-
hsa-miR-4693-3p	2.59808	A	AAATACTGTGAATTCCACTC	chr11	MIMAT0019785	103849951	103849973	+
hsa-miR-3691-3p	2.59801	A	GAGAGGATGACGCAG	chr6	MIMAT0019224	5148246	5148267	-
hsa-miR-1255b-2-3p	2.59794	A	TGGATGAGCAAAGAAAGT	chr1	MIMAT0022725	167998699	167998720	+
hsa-miR-4999-3p	2.5979	A	ACTGTATTGTCAGGTAGTG	chr19	MIMAT0021018	8389311	8389330	-
hsa-miR-4295	2.59787	A	AAGGAAAACATTGCACTG	chr10	MIMAT0016844	112634180	112634197	+
hsa-miR-3942-3p	2.59755	A	ATGTAATACTGTTATCTGAAA	chr15	MIMAT0019230	35372280	35372300	-
hsa-miR-4775	2.59717	A	AGTGACCGAAACAAAAAA	chr2	MIMAT0019931	207754816	207754837	+
hsa-miR-6838-3p	2.59707	A	CTGCAACAGAAGCAGG	chr7	MIMAT0027579	44073378	44073397	-
hsa-miR-130a-5p	2.59705	A	GCAGACAGTAGCACAATG	chr11	MIMAT0004593	57641218	57641239	+
hsa-miR-548d-3p	2.59671	A	GCAAAAGAAACTGTGGTT	chr8	MIMAT0003323	123348049	123348070	-
hsa-miR-1257	2.5966	A	GGTCAGAACCCATCAT	chr20	MIMAT0005908	61953621	61953641	-
hsa-miR-1295b-3p	2.5965	A	TTGCCCAGATCCGTG	chr1	MIMAT0022294	171101777	171101798	+
hsa-miR-299-5p	2.59648	A	ATGTATGTGGGACGGTAAAC	chr14	MIMAT0002890	101023800	101023821	+
hsa-miR-196b-3p	2.59632	A	GAAGGCAGTGTCGTG	chr7	MIMAT0009201	27169493	27169514	-
hsa-miR-3929	2.5963	A	AGTGGTCTACTCACATCA	chr18	MIMAT0018206	35934088	35934110	-
hsa-miR-4447	2.59622	A	AAACAACAGCCCCCA	chr3	MIMAT0018966	116850289	116850305	-
hsa-miR-6823-5p	2.59619	A	AGCAACCCCTACCAAC	chr3	MIMAT0027546	48549996	48550016	-
hsa-miR-3925-3p	2.59577	A	CAAGAGAACTAAAACTGGA	chr6	MIMAT0019228	36622446	36622466	-
hsa-miR-5188	2.5957	A	CTCCGGTTTAAATGGG	chr12	MIMAT0021119	124915610	124915632	+
hsa-miR-494-5p	2.59569	A	AGAGAAGACAACACGGA	chr14	MIMAT0026607	101029648	101029670	+
hsa-miR-144-3p	2.59566	A	AGTACATCATCTATACTGTA	chr17	MIMAT0000436	28861548	28861567	-
hsa-miR-6839-3p	2.59564	A	CTGGATTGAAGAGAAAACC	chr7	MIMAT0027581	64679155	64679176	+
hsa-miR-4802-3p	2.59556	A	GCTTGAAGGTTTCCATC	chr4	MIMAT0019982	40502051	40502073	-
hsa-miR-5707	2.59542	A	GCCTTGTACAGCATTCA	chr7	MIMAT0022501	158591625	158591646	+
hsa-miR-663b	2.59541	A	CCTCAGGCACGGC	chr2	MIMAT0005867	132256970	132256991	-
hsa-miR-548ap-3p	2.5953	A	AAAAGTAATTGTGGTTTTT	chr15	MIMAT0021038	85825692	85825710	+
hsa-miR-4474-3p	2.59529	A	TTAGCCTCATGACCAGC	chr9	MIMAT0019001	20502277	20502298	-
hsa-miR-5704	2.59507	A	GCATAATGGGATGATGGC	chr3	MIMAT0022498	131985901	131985922	-
hsa-miR-5196-3p	2.59505	A	CTGGGAGGGAGACG	chr19	MIMAT0021129	35345581	35345601	+
hsa-miR-6821-3p	2.59504	A	CTGTGCGGAGCGG	chr22	MIMAT0027543	49962919	49962939	+
hsa-miR-597-3p	2.59504	A	ACGCTTGAGCCACAA	chr8	MIMAT0026619	9741729	9741751	+
hsa-miR-4705	2.59501	A	ACAGCAATTACCAAGTGA	chr13	MIMAT0019805	102045974	102045995	-
hsa-miR-2052	2.59475	A	ACATTACTGTTATCAAAACA	chr8	MIMAT0009977	74705694	74705713	+
hsa-miR-3170	2.59467	A	ACTGTCTGTCTCAGAACC	chr13	MIMAT0015045	98208533	98208554	+
hsa-miR-544a	2.5944	A	GAACTTGCTAAAAATGCAGAAT	chr14	MIMAT0003164	101048712	101048733	+
hsa-miR-935	2.59433	A	GCGGTAGCGGAAGCGG	chr19	MIMAT0004978	53982362	53982384	+
hsa-miR-548at-5p	2.59375	A	AGCCAAAACCGCAATAA	chr17	MIMAT0022277	42494773	42494794	+
hsa-miR-4687-5p	2.59372	A	TTTGGGTGCGGGAG	chr11	MIMAT0019774	3856073	3856094	+
hsa-miR-4659b-5p	2.5937	A	TTCTTCTTAGACATGGCAA	chr8	MIMAT0019733	6745213	6745231	-
hsa-miR-329-5p	2.5936	A	GAAACAGAAACCCAGAA	chr14	MIMAT0026555	101027114	101027136	+
hsa-miR-3157-3p	2.59357	A	AGCTTCAGCTAGACTAGG	chr10	MIMAT0019210	96064321	96064342	-
hsa-miR-7159-3p	2.59353	A	CTTCCAACTAACATAGAAA	chr6	MIMAT0028229	33899182	33899200	+
hsa-miR-154-5p	2.59323	A	CGAAGGCAACACGGATAAC	chr14	MIMAT0000452	101059769	101059790	+
hsa-miR-4674	2.59316	A	AGCCGCGCGTCC	chr9	MIMAT0019756	136546182	136546202	-
hsa-miR-4789-3p	2.59297	A	TATATACACCTGCTATGTGTG	chr3	MIMAT0019960	175369590	175369610	+
hsa-miR-4704-5p	2.59283	A	AATCACTCACATGCCTAG	chr13	MIMAT0019803	66218259	66218280	+
hsa-miR-635	2.5928	A	GGACATTGTTTCAGTGCCCA	chr17	MIMAT0003305	68424511	68424533	-
hsa-miR-4653-5p	2.59267	A	GGTGTTAAGCCTTGCT	chr7	MIMAT0019718	101159482	101159503	+
hsa-miR-2115-3p	2.59244	A	CTAGCCTCCATGAATTCT	chr3	MIMAT0011159	48316381	48316402	-
hsa-miR-325	2.59242	A	ACACTTACTGGACACCTAC	chrX	MIMAT0000771	77005464	77005486	-
hsa-miR-4712-3p	2.59235	A	ATACAGTACAGGTCTCTCA	chr15	MIMAT0019819	50360385	50360405	+
hsa-miR-3529-3p	2.59235	A	TGGAAGACTAGTGATTTTGT	chr15	MIMAT0022741	88611856	88611879	-
hsa-miR-4712-5p	2.59183	A	GAAATGAGAGACCTGTAC	chr15	MIMAT0019818	50360337	50360358	+
hsa-miR-323a-3p	2.59168	A	AGAGGTCGACCGTGTAATGT	chr14	MIMAT0000755	101025782	101025802	+
hsa-miR-5094	2.59161	A	AGGTTCAAGGCATTCAC	chr15	MIMAT0021086	89850690	89850711	-
hsa-let-7a-3p	2.59093	A	GAAAGACAGTAGATTGTATAG	chr9	MIMAT0004481	94176013	94176033	+
hsa-miR-508-3p	2.59074	A	TCTACTCCAAAAGGCTAC	chrX	MIMAT0002880	147236945	147236967	-
hsa-miR-5681a	2.59068	A	AAGAGGTATTGCCACCC	chr8	MIMAT0022469	74548587	74548608	+
hsa-miR-5186	2.59067	A	ACCTGATTTCTACCAATCT	chr3	MIMAT0021116	151565904	151565924	-
hsa-miR-3617-3p	2.59062	A	AGAAAGGACATAGGGTGC	chr20	MIMAT0022966	45705109	45705131	-
hsa-miR-548e-3p	2.59054	A	TGCAAAAGTAGTCTCAGTT	chr10	MIMAT0005874	110988978	110988999	+
hsa-miR-6813-5p	2.59049	A	AGAACCTGAAACCCCA	chr20	MIMAT0027526	64076983	64077005	-
hsa-miR-124-5p	2.59012	A	ATCAAGGTCCGCTGTGA	chr8	MIMAT0004591	64379173	64379194	+
hsa-miR-24-1-5p	2.58986	A	ACTGATATCAGCTCAGTAGGC	chr9	MIMAT0000079	95086027	95086048	+
hsa-miR-653-3p	2.58985	A	TATTGAAACAAACTCCAGTG	chr7	MIMAT0026625	93482784	93482805	-
hsa-miR-8061	2.58968	A	AACAATATCCTCTAATCTAAG	chr19	MIMAT0030988	54645319	54645339	+
hsa-miR-4480	2.58959	A	TAAAGTAACTTCCACTTGGC	chr10	MIMAT0019014	12578796	12578816	+
hsa-miR-486-3p	2.58955	A	ATCCTGTACTGAGCTGC	chr8	MIMAT0004762	41660486	41660506	+
hsa-miR-3680-3p	2.5895	A	CCTACTCCCAGGGTC	chr16	MIMAT0018107	29599194	29599216	-
hsa-miR-5687	2.58937	A	ATTTGACCCTAAAACGTTC	chr5	MIMAT0022478	55508859	55508880	-
hsa-miR-5007-3p	2.589	A	ATTAGAGTTTGGTTCATATGAT	chr13	MIMAT0021036	55174509	55174530	+
hsa-miR-6786-3p	2.5889	A	AGGCAGAATCAGAAGGG	chr17	MIMAT0027473	81693844	81693866	+
hsa-miR-4495	2.58887	A	AGCAAAAAGCCTGTTTAC	chr12	MIMAT0019030	97939097	97939117	-
hsa-miR-4424	2.58867	A	TAGTCCATTTTGAGTTAACTC	chr1	MIMAT0018939	178677763	178677784	+
hsa-miR-4777-3p	2.58819	A	TACAGCATTCTAGATGAGG	chr2	MIMAT0019935	231362764	231362785	+
hsa-miR-6842-5p	2.58818	A	CCTTGGCTAGAGACCA	chr8	MIMAT0027586	27433375	27433396	+
hsa-miR-6878-5p	2.58813	A	CTTCAGCTTCTAGCTTTC	chr1	MIMAT0027656	150492350	150492372	+
hsa-miR-4315	2.58809	A	GTCCAGCTCAGAAAGC	chr17	MIMAT0016866	64822075	64822092	-
hsa-miR-2114-5p	2.58797	A	GACCGCTTCAAGGAA	chrX	MIMAT0011156	150228016	150228037	+
hsa-miR-4652-5p	2.58792	A	TAGTTCTATTAACCAGTCCC	chr7	MIMAT0019716	93716937	93716958	+
hsa-miR-873-3p	2.58788	A	TCCCGGGAACTCATC	chr9	MIMAT0022717	28888889	28888910	-
hsa-miR-6787-5p	2.58784	A	GCAGCCAGCTCTACC	chr17	MIMAT0027474	82236673	82236694	+
hsa-miR-5089-5p	2.58772	A	GATGCTACTCAGAAATCC	chr17	MIMAT0021081	46973027	46973047	+
hsa-miR-493-5p	2.58733	A	AATGAAAGCCTACCATGTAC	chr14	MIMAT0002813	100869075	100869096	+
hsa-miR-8058	2.58723	A	TTATGGCAAGATCAAAGTC	chr16	MIMAT0030985	82688988	82689009	+
hsa-miR-507	2.5872	A	TTCACTCCAAAAGGTGCAA	chrX	MIMAT0002879	147231002	147231022	-
hsa-miR-4704-3p	2.58717	A	TAGACACTAGATATGTGACTG	chr13	MIMAT0019804	66218296	66218317	+
hsa-miR-520f-5p	2.5871	A	AGAAAGCGCTTCCCT	chr19	MIMAT0026609	53682173	53682194	+
hsa-miR-3134	2.58698	A	AATATGTAGTCTTTTATCCATCA	chr3	MIMAT0015000	15697305	15697327	-
hsa-miR-4762-3p	2.58698	A	CACCACAAATCTTGATCA	chr22	MIMAT0019911	45760572	45760593	+
hsa-miR-1537-3p	2.58689	A	ACAACTGTAACTAGACGG	chr1	MIMAT0007399	235853000	235853021	-
hsa-miR-7153-5p	2.58685	A	CCTACCACATTTGTCAG	chr18	MIMAT0028216	11654919	11654941	-
hsa-miR-23b-5p	2.58664	A	AAATCAGCATGCCAGGAACC	chr9	MIMAT0004587	95085227	95085248	+
hsa-miR-5582-3p	2.58631	A	CCTAGGCACACTTAAAGT	chr11	MIMAT0022280	46753125	46753146	-
hsa-miR-378j	2.58625	A	TTCTGGCTCCAAATCCA	chr17	MIMAT0024612	37615001	37615019	-
hsa-miR-2681-3p	2.58586	A	GTGCTTTACCAACTCCA	chr13	MIMAT0013516	101967665	101967686	-
hsa-miR-4642	2.58583	A	AGCCACCAGGGGAC	chr6	MIMAT0019702	44435650	44435671	+
hsa-miR-3927-5p	2.58568	A	ACAGGCAGATATGTGATAGG	chr9	MIMAT0022970	109511518	109511538	-
hsa-miR-92a-2-5p	2.58562	A	GTAATGCAACAAATCCCCAC	chrX	MIMAT0004508	134169583	134169604	-
hsa-miR-4464	2.58554	A	TATTGCATCTATCCAAACCT	chr6	MIMAT0018988	90312753	90312773	+
hsa-miR-3126-5p	2.58549	A	TGCTTCTGGCATCTGT	chr2	MIMAT0014989	69103691	69103712	+
hsa-miR-5187-3p	2.5854	A	CTGAGGAAAAGAGGATTC	chr1	MIMAT0021118	161227237	161227257	+
hsa-miR-8074	2.58538	A	GAGTACATGCCAGTCTC	chr19	MIMAT0031001	51206939	51206962	-
hsa-miR-4743-3p	2.58538	A	CTGGACCAGAAAAGACA	chr18	MIMAT0022978	48670648	48670668	+
hsa-miR-544b	2.5851	A	TTAGAAATGCACAACCTCA	chr3	MIMAT0015004	124732486	124732507	+
hsa-miR-6882-3p	2.58509	A	CTGCAGGCAAGAGGA	chr15	MIMAT0027665	74840642	74840665	-
hsa-miR-1303	2.58508	A	AGAGCAAGACCCCGT	chr5	MIMAT0005891	154685827	154685848	+
hsa-miR-3191-3p	2.58489	A	CTGTCTGGCCAGCT	chr19	MIMAT0015075	47226952	47226974	-
hsa-miR-122-5p	2.58487	A	CAAACACCATTGTCACACT	chr18	MIMAT0000421	58451088	58451109	+
hsa-miR-6715b-5p	2.58479	A	TGCCAAACCAGTCGT	chr10	MIMAT0025842	112299658	112299678	-
hsa-miR-892a	2.58473	A	CTACGCAGAAAGGACACAGT	chrX	MIMAT0004907	145996679	145996699	-
hsa-miR-4768-5p	2.58452	A	ATCCATGGGATCCAGAG	chrX	MIMAT0019920	17425889	17425910	+
hsa-miR-504-5p	2.58448	A	GATAGAGTGCAGACCAG	chrX	MIMAT0002875	138667760	138667781	-
hsa-miR-600	2.58427	A	GAGCAAGGCTCTTGTC	chr9	MIMAT0003268	123111561	123111583	-
hsa-miR-6733-3p	2.58421	A	CTAGGAAATCCAGACACT	chr1	MIMAT0027368	43171652	43171671	-
hsa-miR-4318	2.58419	A	AGCATGTACCCACAGTG	chr18	MIMAT0016869	37657189	37657205	+
hsa-miR-7850-5p	2.58408	A	CCAGCCACACTATGTC	chr19	MIMAT0030425	2630723	2630743	+
hsa-miR-8075	2.58391	A	CAGACCCGACATCTG	chr13	MIMAT0031002	113262966	113262989	+
hsa-miR-4772-5p	2.58385	A	AGTCTGCAATTTTGCCT	chr2	MIMAT0019926	102432300	102432321	+
hsa-miR-5698	2.58373	A	CCACAATCACTGCACT	chr1	MIMAT0022491	154104562	154104583	-
hsa-miR-6506-3p	2.58372	A	GTGTCTGGAATCTCTGA	chr16	MIMAT0025469	15611031	15611052	-
hsa-miR-3074-3p	2.58368	A	CGGTGCCTACTGAGC	chr9	MIMAT0015027	95086024	95086045	-
hsa-miR-5591-3p	2.58359	A	TGGGAGCTAAGCTATGG	chr4	MIMAT0022302	39411954	39411974	+
hsa-miR-6735-5p	2.58342	A	TCAGATTCCTGTGCCC	chr1	MIMAT0027371	43448544	43448568	+
hsa-miR-5580-5p	2.5834	A	ACACATATGAAATGAGCCA	chr14	MIMAT0022273	53948463	53948484	-
hsa-miR-4646-3p	2.58325	A	CTGGGAAGGGAGAGG	chr6	MIMAT0019708	31701029	31701049	-
hsa-miR-7162-5p	2.58318	A	CAGCTGAGAAAGGAAGC	chr10	MIMAT0028234	30368648	30368665	-
hsa-miR-4753-3p	2.58276	A	ACACAAGGCTAAAGAAAGA	chr1	MIMAT0019891	235190040	235190061	-
hsa-miR-548bb-5p	2.58273	A	GGCAAAAACCATAGTTACT	chr3	MIMAT0035703	60617837	60617858	-
hsa-miR-216b-3p	2.58254	A	TAGAATCTCTACGGGTAAGT	chr2	MIMAT0026721	56000724	56000747	-
hsa-miR-568	2.58243	A	GTGTGTATACATTTATACAT	chr3	MIMAT0003232	114316535	114316554	-
hsa-miR-7855-5p	2.58242	A	CCGAGCTTGGGGT	chr14	MIMAT0030430	64785663	64785684	-
hsa-miR-6883-3p	2.58238	A	CTGAGGAGAGTGAGATAG	chr17	MIMAT0027667	8144994	8145015	-
hsa-miR-4483	2.58234	A	CAACAACAGACCACCC	chr10	MIMAT0019017	113778000	113778016	-
hsa-miR-376b-5p	2.58227	A	AAACATAGAAGGAATATCCAC	chr14	MIMAT0022923	101040459	101040480	+
hsa-miR-4517	2.58225	A	CTCAGCTGTGAGTTTCA	chr16	MIMAT0019054	28958587	28958611	+
hsa-miR-7153-3p	2.58216	A	GGTAAACCGTCCATGG	chr18	MIMAT0028217	11654885	11654902	-
hsa-miR-487b-5p	2.582	A	CGAACAGGACAGGG	chr14	MIMAT0026614	101046469	101046490	+
hsa-miR-585-3p	2.58198	A	TAGCATACAGATACGCCCA	chr5	MIMAT0003250	169263616	169263634	-
hsa-miR-6082	2.58193	A	GGATCAACCAGACGTA	chr4	MIMAT0023707	171186189	171186207	+
hsa-miR-5007-5p	2.58178	A	AAACCATATCAGCCAGAC	chr13	MIMAT0021035	55174474	55174495	+
hsa-miR-5586-5p	2.58174	A	GCATATAGTAACAAGCTGG	chr14	MIMAT0022287	59646999	59647020	-
hsa-miR-6794-3p	2.58165	A	AGGGAGGGACTGAGA	chr19	MIMAT0027489	12852306	12852325	+
hsa-miR-567	2.58163	A	GTTCTGTCCTGGAAGAACA	chr3	MIMAT0003231	112112816	112112838	+
hsa-miR-545-5p	2.58162	A	TCATCTAATAAACATTTACTGA	chrX	MIMAT0004785	74287164	74287185	-
hsa-miR-4423-5p	2.58149	A	GCATGGGAACAAAAAGG	chr1	MIMAT0019232	85133806	85133827	+
hsa-miR-328-3p	2.5814	A	ACGGAAGGGCAGAGAGGG	chr16	MIMAT0000752	67202327	67202348	-
hsa-miR-4524a-5p	2.5814	A	TGAGACAGGTTCATGCT	chr17	MIMAT0019062	69099606	69099627	-
hsa-miR-188-3p	2.58138	A	TGCAAACCCTGCATGTG	chrX	MIMAT0004613	50003556	50003576	+
hsa-miR-627-3p	2.58123	A	AGTGAGTCTCAAAGAAAAG	chr15	MIMAT0026623	42199593	42199612	-
hsa-miR-6854-5p	2.58121	A	TCAGCAGTTCTCAAACC	chr9	MIMAT0027608	98229189	98229212	-
hsa-miR-8054	2.58113	A	ACCCATCCGATCTGTAC	chr11	MIMAT0030981	23419160	23419180	-
hsa-miR-3140-3p	2.58111	A	ACTACCTGAATTCCCAAA	chr4	MIMAT0015008	152489336	152489357	-
hsa-miR-2277-5p	2.58107	A	GACTGGCAGCGCT	chr5	MIMAT0017352	93620748	93620771	-
hsa-miR-496	2.58095	A	GAGATTGGCCATGTAAT	chr14	MIMAT0002818	101060628	101060649	+
hsa-miR-548ae-3p	2.58094	A	TGAAAGTAATTGCAGTTTTTG	chr5	MIMAT0018954	58530047	58530067	-
hsa-miR-5588-5p	2.58087	A	AAAAGTCCCACTAATGCC	chr3	MIMAT0022295	185253252	185253272	-
hsa-miR-3187-5p	2.58073	A	CCTTCAGCCACACG	chr19	MIMAT0019216	813590	813612	+
hsa-miR-4303	2.58068	A	CTGTCCTCAGCTCAGA	chr12	MIMAT0016856	97995422	97995438	-
hsa-miR-24-2-5p	2.58059	A	CTGTGTTTCAGCTCA	chr19	MIMAT0004497	13836326	13836347	-
hsa-miR-6759-5p	2.5805	A	ACAGACTTCTGCCCAC	chr12	MIMAT0027418	57748656	57748677	-
hsa-miR-6731-5p	2.58048	A	TCCACAATACCCTGCTC	chr1	MIMAT0027363	24919390	24919411	-
hsa-miR-3133	2.58026	A	ATTGGGTTTTAAGAGTTCTT	chr2	MIMAT0014998	241477914	241477935	+
hsa-miR-4666a-3p	2.5801	A	AAATACATGTCAGATTGTATG	chr1	MIMAT0019742	228462125	228462145	+
hsa-miR-548ba	2.58005	A	AGCAAAAATCACAGTTACC	chr2	MIMAT0031175	49059603	49059624	+
hsa-miR-466	2.58003	A	ATGTGTGTTGCGTGTATG	chr3	MIMAT0015002	31161714	31161736	-
hsa-miR-3173-5p	2.57997	A	AAAGGAGAAAACAGGCA	chr14	MIMAT0019214	95137961	95137982	-
hsa-miR-3160-3p	2.57991	A	TGGGCTTTCTAGTCTCA	chr11	MIMAT0015034	46451858	46451879	+
hsa-miR-3150a-3p	2.57978	A	CCAACCTCGAGGATC	chr8	MIMAT0015023	95072962	95072983	+
hsa-miR-1468-3p	2.57971	A	TTTTCCATTTGCTTATTTTGC	chrX	MIMAT0026638	63786012	63786033	-
hsa-miR-1909-3p	2.57967	A	CGGTGAGCACCCG	chr19	MIMAT0007883	1816169	1816190	-
hsa-miR-548aq-5p	2.57947	A	GGCAAAAACAGCAATTAC	chr3	MIMAT0022263	185767883	185767904	-
hsa-miR-4738-5p	2.57935	A	ATGAAACTGAAAACGCG	chr17	MIMAT0019866	75784567	75784588	-
hsa-miR-6838-5p	2.57929	A	AGGAGTCTTGCCACTG	chr7	MIMAT0027578	44073407	44073428	-
hsa-miR-6825-3p	2.57921	A	TGCGGAGAAGGCGG	chr3	MIMAT0027551	127575267	127575288	-
hsa-miR-8086	2.57918	A	ACCATATCAGTCCAGACT	chr10	MIMAT0031013	28289319	28289340	-
hsa-miR-6863	2.57901	A	CACTCAATCCTTCACCA	chr16	MIMAT0027627	56904327	56904349	+
hsa-miR-5579-5p	2.57888	A	GTTAGCTTAAGGAGTACCA	chr11	MIMAT0022269	79422206	79422226	-
hsa-miR-3118	2.57875	A	AGAATTTTCATAATGCAGTCA	chr21	MIMAT0014980	13644784	13644806	-
hsa-miR-449c-3p	2.57862	A	ACAGAGAGGAGTGCAAC	chr5	MIMAT0013771	55172275	55172297	-
hsa-miR-191-5p	2.57853	A	CAGCTGCTTTTGGGA	chr3	MIMAT0000440	49020672	49020694	-
hsa-miR-1251-3p	2.57844	A	CTACACTGGCTGAGCA	chr12	MIMAT0026741	97491951	97491971	+
hsa-miR-655-5p	2.57842	A	GAACATAACACGGATAACC	chr14	MIMAT0026626	101049572	101049593	+
hsa-miR-4694-5p	2.57828	A	GCAAATGGATAGGATAACA	chr11	MIMAT0019786	19760053	19760074	-
hsa-miR-939-3p	2.57826	A	CTGGGGAGCAGAGG	chr8	MIMAT0022939	144394161	144394181	-
hsa-miR-491-3p	2.57804	A	GTAGAAGGGAATCTTGCATA	chr9	MIMAT0004765	20716154	20716175	+
hsa-miR-491-5p	2.57793	A	CCTCATGGAAGGGTTC	chr9	MIMAT0002807	20716120	20716141	+
hsa-miR-1289	2.57782	A	AAAATGCAGATTCCTGGA	chr5	MIMAT0005879	133427615	133427637	-
hsa-miR-5579-3p	2.5778	A	GATCTGGTACTCCTTAAGC	chr11	MIMAT0022270	79422169	79422190	-
hsa-miR-6771-5p	2.57768	A	GCCTGGCCCATGC	chr16	MIMAT0027442	50292621	50292642	+
hsa-miR-5093	2.57731	A	GCTCCTAGCCAGCC	chr16	MIMAT0021085	85306236	85306258	-
hsa-miR-510-5p	2.57717	A	GTGATTGCCACTCTCC	chrX	MIMAT0002882	147272378	147272399	-
hsa-miR-6854-3p	2.57712	A	CTGCTCAAGAGGAGAA	chr9	MIMAT0027609	98229149	98229169	-
hsa-miR-6509-3p	2.57707	A	AAATTAGGTAGTGGCAGTG	chr7	MIMAT0025475	135207006	135207027	-
hsa-miR-4511	2.57702	A	AGGGCAAATGCAACAG	chr15	MIMAT0019048	65719297	65719318	-
hsa-miR-8066	2.577	A	TACATCCAAAAGATCACATT	chr4	MIMAT0030993	101240805	101240825	-
hsa-miR-374a-3p	2.57693	A	AATTACAATACAATCTGATAAG	chrX	MIMAT0004688	74287295	74287316	-
hsa-miR-4638-5p	2.57679	A	ACTTGTCCACCGCAG	chr5	MIMAT0019695	181222612	181222632	-
hsa-miR-5693	2.57676	A	GAGTTCATTTCAGAGCC	chr13	MIMAT0022486	51348576	51348597	-
hsa-miR-4709-3p	2.57672	A	GCTACAGAGCACCTCC	chr14	MIMAT0019812	74480135	74480157	-
hsa-miR-6840-5p	2.57667	A	ATCTGCAGGTCTTTGCC	chr7	MIMAT0027582	100356656	100356679	+
hsa-miR-4526	2.57665	A	AGCGGCCAGCCC	chr18	MIMAT0019065	13611167	13611188	+
hsa-miR-6868-3p	2.57657	A	CTGCACAGACAACAGA	chr17	MIMAT0027637	76098019	76098039	-
hsa-miR-103b	2.57655	A	AGCAGCATTGTACAGGG	chr5	MIMAT0007402	168560904	168560926	+
hsa-miR-3618	2.57646	A	GCTCTTTTCATTAATGTAGAC	chr22	MIMAT0017998	20085797	20085818	+
hsa-miR-7152-5p	2.57641	A	GGTCTGGTTGGAGGA	chr10	MIMAT0028214	71790747	71790768	+
hsa-miR-129-5p	2.57639	A	GCAAGCCCAGACCGC	chr7	MIMAT0000242	128207876	128207896	+
hsa-miR-3928-3p	2.5763	A	GCCGAAGCTCCAAG	chr22	MIMAT0018205	31160062	31160083	-
hsa-miR-7112-3p	2.57629	A	CTAGGGCCAAAGGCT	chr8	MIMAT0028122	144262673	144262695	-
hsa-miR-1266-5p	2.57619	A	AGCCCTGTTCTACAGC	chr15	MIMAT0005920	52277166	52277188	-
hsa-miR-6881-3p	2.57613	A	AGTGGGAAGGACGAAA	chr15	MIMAT0027663	74411361	74411382	-
hsa-miR-3921	2.57599	A	ACAAGGCATATGGTACTC	chr3	MIMAT0018196	99964325	99964347	-
hsa-miR-7106-3p	2.57591	A	CTGGGACAGGGATTC	chr12	MIMAT0028110	113159113	113159135	-
hsa-miR-569	2.57567	A	ACTTTCCAGGATTCATTAAC	chr3	MIMAT0003234	171106679	171106699	-
hsa-miR-137	2.57566	A	CTACGCGTATTCTTAAGCAA	chr1	MIMAT0000429	98046091	98046113	-
hsa-miR-3677-3p	2.57557	A	GGCCGTGGCCAG	chr16	MIMAT0018101	2270751	2270772	+
hsa-miR-3664-5p	2.57547	A	ACTCATGAGTGAAGACAG	chr11	MIMAT0018086	70872327	70872348	-
hsa-miR-633	2.57547	A	TTTATTGTGGTAGATACTATTAG	chr17	MIMAT0003303	62944275	62944297	+
hsa-miR-4479	2.57535	A	CTGCTCCGAGCACG	chr9	MIMAT0019011	136886777	136886798	+
hsa-miR-587	2.57517	A	GTGACTCATCACCTATGG	chr6	MIMAT0003253	106784140	106784160	+
hsa-miR-376a-5p	2.57513	A	TACTCATAGAAGGAGAATCTAC	chr14	MIMAT0003386	101040788	101040809	+
hsa-miR-3607-3p	2.57512	A	CATCAGAAAGCGTTTACA	chr5	MIMAT0017985	86620547	86620566	+
hsa-miR-4504	2.57507	A	CATGTTCATCTCTATTGTCA	chr14	MIMAT0019040	50299871	50299892	-
hsa-miR-3622b-3p	2.57499	A	CAGGCACGGGAGC	chr8	MIMAT0018006	27701690	27701710	-
hsa-miR-3664-3p	2.57484	A	AACTCTGTCTTTACTCCTG	chr11	MIMAT0019220	70872289	70872310	-
hsa-miR-377-5p	2.5746	A	GAATTCACCAAGGGCAACC	chr14	MIMAT0004689	101062056	101062077	+
hsa-miR-147b	2.57451	A	TAGCAGAAGCATTTCCGC	chr15	MIMAT0004928	45433098	45433119	+
hsa-miR-4425	2.5744	A	ATGGTCCTGCTGAATCC	chr1	MIMAT0018940	25023552	25023573	+
hsa-miR-4736	2.57434	A	CAGCCCAGATAACCTG	chr17	MIMAT0019862	58336004	58336022	-
hsa-miR-6780b-3p	2.57434	A	CTAGGGAAAGGAGACAA	chr6	MIMAT0027573	43434600	43434620	+
hsa-miR-1245b-5p	2.57427	A	TTTAAGTGATCTAAAGGCCT	chr2	MIMAT0019950	188978133	188978153	-
hsa-miR-3144-5p	2.57424	A	CTATATATCTCTTTGGTCCC	chr6	MIMAT0015014	120015191	120015212	+
hsa-miR-510-3p	2.57423	A	TCCACTCTTAGAGGTTTC	chrX	MIMAT0026613	147272342	147272362	-
hsa-miR-6499-5p	2.57417	A	ACTGCAGTGCTCTTGC	chr5	MIMAT0025450	151522123	151522144	-
hsa-miR-651-5p	2.57413	A	CAAAAGTCAAGCTTATCCT	chrX	MIMAT0003321	8126980	8127001	+
hsa-miR-6843-3p	2.57409	A	CTGCAGAGAACAGGAG	chr8	MIMAT0027588	27610601	27610621	-
hsa-miR-7110-3p	2.57404	A	CTGCAGGGAAGTGGG	chr3	MIMAT0028118	123161858	123161879	+
hsa-miR-381-3p	2.57376	A	ACAGAGAGCTTGCCCT	chr14	MIMAT0000736	101045968	101045989	+
hsa-miR-3972	2.57355	A	TGCCCTGGAACGGG	chr1	MIMAT0019357	17277948	17277969	+
hsa-miR-1228-5p	2.57352	A	CACACACCTGCC	chr12	MIMAT0005582	57194504	57194524	+
hsa-miR-4711-5p	2.57329	A	CTCATGTCTTCTGGCC	chr1	MIMAT0019816	59733269	59733291	-
hsa-miR-4714-3p	2.57328	A	CAACTCTGACCACCTAG	chr15	MIMAT0019823	98784473	98784494	+
hsa-miR-200a-5p	2.57326	A	TCCAGCACTGTCCGGT	chr1	MIMAT0001620	1167878	1167899	+
hsa-miR-6832-5p	2.57314	A	GACCCTAACTTTTCCTC	chr6	MIMAT0027564	31633792	31633814	+
hsa-miR-4724-3p	2.573	A	ACTAGCTGAACCAGAAGG	chr17	MIMAT0019842	31534941	31534961	+
hsa-miR-6762-3p	2.57299	A	CTGGAGACCAAGGGA	chr12	MIMAT0027425	113291586	113291608	+
hsa-miR-3975	2.57274	A	GTGAAGTAGTGCATTAGC	chr18	MIMAT0019360	35591782	35591803	+
hsa-miR-4760-5p	2.57271	A	CTAACTTCATGTTCAATCTAA	chr21	MIMAT0019906	40212401	40212422	-
hsa-miR-6883-5p	2.57268	A	ACATCCATACCACACCC	chr17	MIMAT0027666	8145045	8145066	-
hsa-miR-200a-3p	2.57255	A	ACATCGTTACCAGACAGT	chr1	MIMAT0000682	1167916	1167937	+
hsa-miR-514b-3p	2.57246	A	TCCACTCACAGAGGTG	chrX	MIMAT0015088	147250161	147250181	-
hsa-miR-3691-5p	2.57214	A	GTACCGAGTCTCCATC	chr6	MIMAT0018120	5148286	5148308	-
hsa-miR-5681b	2.57211	A	ACTAGAAAGGGTGGCA	chr8	MIMAT0022480	74548584	74548605	-
hsa-miR-4431	2.5721	A	ACCTTCTAGTTTTCAGAGT	chr2	MIMAT0018947	52702588	52702609	-
hsa-miR-190a-3p	2.57201	A	AGGAATATGTTTGATATATAG	chr15	MIMAT0026482	62824008	62824028	+
hsa-miR-28-3p	2.57199	A	TCCAGGAGCTCACA	chr3	MIMAT0004502	188688834	188688855	+
hsa-miR-6788-3p	2.57184	A	CTGCAGGGAGGGAA	chr18	MIMAT0027477	10759584	10759605	-
hsa-miR-3675-5p	2.57165	A	GAAATCTCTACAGAAGCC	chr1	MIMAT0018098	16858988	16859010	-
hsa-miR-4308	2.5716	A	AAGAAGAAACTCCAGGG	chr14	MIMAT0016861	54878123	54878140	-
hsa-miR-3939	2.5716	A	GACATCCTGTGGTCTG	chr6	MIMAT0018355	166997830	166997851	-
hsa-miR-887-5p	2.57145	A	GAGTCTAACAGGGCTC	chr5	MIMAT0026720	15935191	15935211	+
hsa-miR-374c-3p	2.57138	A	ATATAATACAACCTGCTAAGTG	chrX	MIMAT0022735	74218587	74218608	+
hsa-miR-6784-3p	2.57121	A	CTGGGGCAGAGTTGG	chr17	MIMAT0027469	45114367	45114388	-
hsa-miR-4742-5p	2.57098	A	TCTGTAAATATCCCTTTGCC	chr1	MIMAT0019872	224398289	224398311	-
hsa-miR-548h-5p	2.57093	A	GACAAAAACCGCGATT	chr8	MIMAT0005928	27048926	27048947	-
hsa-miR-761	2.57086	A	TGTGTCAGTTTCACCC	chr1	MIMAT0010364	51836375	51836396	-
hsa-miR-133a-5p	2.57083	A	ATTTGGTTCCATTTTACCA	chr20	MIMAT0026478	62564933	62564954	+
hsa-miR-5699-3p	2.57081	A	GCTCCAACAAGGAAAG	chr10	MIMAT0022492	641699	641720	-
hsa-miR-5001-3p	2.57062	A	AAGGACCTGGACAGAG	chr2	MIMAT0021022	232550493	232550514	-
hsa-miR-4639-3p	2.57057	A	GCAAAGCAAGGTGAGA	chr6	MIMAT0019698	16141603	16141622	+
hsa-miR-3139	2.57048	A	AACAGGCATCTGTTGAG	chr4	MIMAT0015007	143343469	143343491	+
hsa-miR-1288-5p	2.57045	A	GGTGAGTTACAGTCCTG	chr17	MIMAT0026743	16282028	16282050	+
hsa-miR-5692a	2.57044	A	ACACCCACTGTGGTATT	chr8	MIMAT0022484	12719134	12719155	+
hsa-miR-4452	2.57041	A	ATCACTTAAGGCCAAGAA	chr4	MIMAT0018974	86542485	86542507	-
hsa-miR-4252	2.57032	A	TGGTGCTGACTCAGTG	chr1	MIMAT0016886	6429844	6429862	-
hsa-miR-3973	2.57025	A	CTAAGGCTAATGCTGTACT	chr11	MIMAT0019358	36010181	36010203	+
hsa-miR-548ab	2.57008	A	AGCAAAATCCACAATTACTT	chr3	MIMAT0018928	103524085	103524106	-
hsa-miR-582-3p	2.57007	A	GGTTCAGTTGTTCAACC	chr5	MIMAT0004797	59703630	59703651	-
hsa-miR-2277-3p	2.57006	A	GAGCCAGGCAGGG	chr5	MIMAT0011777	93620710	93620730	-
hsa-miR-548a-3p	2.56999	A	GCAAAAGTAATTGCCAGTT	chr8	MIMAT0003251	104484384	104484405	-
hsa-miR-6866-3p	2.56998	A	CTAGAGGACAGATAAAGGG	chr17	MIMAT0027633	40161980	40162001	+
hsa-miR-122-3p	2.56995	A	TATTTAGTGTGATAATGGCGTT	chr18	MIMAT0004590	58451124	58451145	+
hsa-miR-616-3p	2.56987	A	CTGCTCAAACCCTCC	chr12	MIMAT0004805	57519183	57519204	-
hsa-miR-1273h-3p	2.56986	A	GCCTGGGAGGTCG	chr16	MIMAT0030416	24203186	24203207	+
hsa-miR-6778-3p	2.56975	A	CTGTGGAATGTCAGGG	chr17	MIMAT0027457	18340814	18340834	-
hsa-miR-548as-3p	2.56966	A	ACAAACATAATTGTGGGTT	chr13	MIMAT0022268	92490199	92490220	+
hsa-miR-4275	2.56964	A	AAAGAAGTGGTAATTGG	chr4	MIMAT0016905	28819592	28819608	+
hsa-miR-3670	2.56958	A	TAGAGAAGGACAGCTGTG	chr16	MIMAT0018093	18488303	18488326	-
hsa-miR-4477a	2.56958	A	GAATCACAAATGTCCTTAAT	chr9	MIMAT0019004	41233802	41233823	+
hsa-miR-27a-5p	2.56957	A	TGCTCACAAGCAGCTA	chr19	MIMAT0004501	13836487	13836508	-
hsa-miR-4460	2.56952	A	AAGGTAAATTCACAACCAC	chr5	MIMAT0018982	129397115	129397136	-
hsa-miR-4307	2.56947	A	GGAAACAGGAAAAAACAT	chr14	MIMAT0016860	26908697	26908715	+
hsa-miR-499a-3p	2.56947	A	AGCACAGACTTGCTGTGA	chr20	MIMAT0004772	34990445	34990466	+
hsa-miR-4764-3p	2.56939	A	CCATGGGTGTGAAAGG	chr22	MIMAT0019915	33436588	33436609	-
hsa-miR-5092	2.56934	A	GATGCCAAGCTCAGC	chr3	MIMAT0021084	125151475	125151496	-
hsa-miR-92a-1-5p	2.56932	A	AGCATTGCAACCGATCCC	chr13	MIMAT0004507	91351324	91351346	+
hsa-miR-4766-5p	2.56919	A	AACACCAACTGCTCTTT	chr22	MIMAT0019917	40813927	40813947	-
hsa-miR-377-3p	2.56907	A	ACAAAAGTTGCCTTTGTGTG	chr14	MIMAT0000730	101062094	101062115	+
hsa-miR-3916	2.56902	A	CTGAGAACCAGCCATT	chr1	MIMAT0018190	247202016	247202041	-
hsa-miR-4766-3p	2.56862	A	TTCCAAAAGAGCAATTGC	chr22	MIMAT0019918	40813893	40813913	-
hsa-miR-624-3p	2.56862	A	AGGTAATACCAATACCTTGTG	chr14	MIMAT0004807	31014669	31014689	-
hsa-miR-4632-3p	2.56846	A	CTAGAGCAGCGAGAGG	chr1	MIMAT0019688	12191752	12191773	+
hsa-miR-514a-3p	2.56844	A	TCTACTCACAGAAGTGTC	chrX	MIMAT0002883	147284655	147284675	-
hsa-miR-196a-3p	2.5684	A	CTCAGGCAGTTTCTT	chr12	MIMAT0004562	53991799	53991820	+
hsa-miR-6866-5p	2.56839	A	AGAATCTCTATTCCAGCCT	chr17	MIMAT0027632	40161938	40161960	+
hsa-miR-8078	2.56832	A	GAGTCTCTCACCGGG	chr18	MIMAT0031005	112266	112288	-
hsa-miR-6511a-3p	2.5682	A	GCAGGCAGAAGGGA	chr16	MIMAT0025479	18344015	18344036	-
hsa-miR-379-5p	2.5681	A	CCTACGTTCCATAGTC	chr14	MIMAT0000733	101022071	101022091	+
hsa-miR-487a-3p	2.56809	A	AACTGGATGTCCCTGT	chr14	MIMAT0002178	101052494	101052515	+
hsa-miR-410-5p	2.56808	A	CGAACTCATCACAGACA	chr14	MIMAT0026558	101065925	101065945	+
hsa-miR-1206	2.56804	A	GCTTAAACATCTACATGAAC	chr8	MIMAT0005870	128008901	128008921	+
hsa-miR-670-3p	2.56802	A	TCCTGAATGAATATGAGGA	chr11	MIMAT0026640	43559714	43559734	+
hsa-miR-4722-5p	2.56785	A	CAACCTGGCACAGC	chr16	MIMAT0019836	88716315	88716337	-
hsa-miR-4649-5p	2.56782	A	CTCTGAGAGCCCACC	chr7	MIMAT0019711	44110851	44110874	+
hsa-miR-8080	2.56777	A	AGCCGTTGACACCAG	chr2	MIMAT0031007	79866551	79866573	-
hsa-miR-6728-3p	2.56775	A	CTGGGGAGAGCAGA	chr1	MIMAT0027358	8866502	8866522	-
hsa-miR-3941	2.56773	A	TATGATCCTCAGTTGTGTG	chr10	MIMAT0018357	122417024	122417045	+
hsa-miR-5095	2.56771	A	CGCGGTGGTTCAC	chr1	MIMAT0020600	52934936	52934956	+
hsa-miR-660-3p	2.56768	A	TAATCCATGCACACAGG	chrX	MIMAT0022711	50013292	50013312	+
hsa-miR-4693-5p	2.56746	A	TGTGACAGTGAAATTCAC	chr11	MIMAT0019784	103849915	103849937	+
hsa-miR-4671-5p	2.56742	A	AGATTAGCGCACAGTCT	chr1	MIMAT0019752	234306476	234306497	+
hsa-miR-7155-3p	2.56734	A	GGTCTGAGGTCTTGG	chr11	MIMAT0028221	64341849	64341867	-
hsa-miR-409-5p	2.5673	A	ATGCAAAGTTGCTCGGGTA	chr14	MIMAT0001638	101065314	101065336	+
hsa-miR-7154-5p	2.56723	A	CCAAGCTAGACCCAGT	chr11	MIMAT0028218	45691754	45691776	-
hsa-miR-640	2.56711	A	AGAGGCAGGTTCCTGGA	chr19	MIMAT0003310	19435123	19435143	+
hsa-miR-6513-3p	2.56711	A	CTAGGGACAGATGACAC	chr2	MIMAT0025483	218280127	218280147	-
hsa-miR-95-5p	2.56704	A	AATTCAACAGACATTTATTGA	chr4	MIMAT0026473	8005347	8005367	-
hsa-miR-5581-3p	2.56684	A	GGAACTTCTAGGAGGC	chr1	MIMAT0022276	37500935	37500956	-
hsa-miR-657	2.56679	A	CCTAGAGAGGGTGAGA	chr17	MIMAT0003335	81125291	81125313	-
hsa-miR-4521	2.56678	A	CTGAGCACAGGACTTC	chr17	MIMAT0019058	8186948	8186969	+
hsa-miR-2909	2.5666	A	CCAAGAGATGTTGGCC	chr17	MIMAT0013863	37033748	37033768	+
hsa-miR-4684-5p	2.56647	A	TATGTTGCAAGTCAGTAGA	chr1	MIMAT0019769	22719530	22719551	+
hsa-let-7c-3p	2.56644	A	GGAAAGCTAGAAGGTTG	chr21	MIMAT0026472	16539883	16539904	+
hsa-miR-101-5p	2.56643	A	AGCATCAGCACTGTGATA	chr1	MIMAT0004513	65058477	65058498	-
hsa-miR-194-3p	2.56605	A	CAGATAACAGCAGCCCC	chr11	MIMAT0004671	64891368	64891389	-
hsa-miR-6513-5p	2.56604	A	AGACATGTGGCGTCA	chr2	MIMAT0025482	218280164	218280186	-
hsa-miR-1204	2.56602	A	ATAATGGAGACCAGGCC	chr8	MIMAT0005868	127795965	127795985	+
hsa-miR-4328	2.56586	A	AATCCTGGGAAAACTGG	chrX	MIMAT0016926	78901204	78901220	-
hsa-miR-6830-3p	2.56569	A	CTGCAAGGGAGAGAAG	chr5	MIMAT0027561	132217849	132217871	-
hsa-miR-339-5p	2.56564	A	CGTGAGCTCCTGGA	chr7	MIMAT0000764	1022990	1023012	-
hsa-miR-6831-3p	2.56555	A	CTGTAGAGTGGGAGTTAG	chr5	MIMAT0027563	140563671	140563691	-
hsa-miR-4519	2.5655	A	CAGCCCTGCGCA	chr16	MIMAT0019056	30875301	30875318	-
hsa-miR-6809-3p	2.56543	A	CTGGGAAGGAGAGAAG	chr2	MIMAT0027519	217900513	217900533	-
hsa-miR-147a	2.56521	A	GCAGAAGCATTTCCACAC	chr9	MIMAT0000251	120244985	120245004	-
hsa-miR-381-5p	2.56507	A	ATATACAAAGGGCAACCTC	chr14	MIMAT0022862	101045927	101045948	+
hsa-miR-6511b-3p	2.5649	A	TGCAGGCAGAAGGGG	chr16	MIMAT0025848	15134076	15134098	-
hsa-miR-4267	2.56483	A	GTGCCACCGAGCT	chr2	MIMAT0016893	110070017	110070032	-
hsa-miR-6769a-3p	2.56481	A	CTGGAGAGCAGAGAGG	chr16	MIMAT0027439	4671370	4671390	+
hsa-miR-4804-3p	2.56479	A	TTTCGAGGGCAAGGT	chr5	MIMAT0019985	72878635	72878655	+
hsa-miR-485-3p	2.5647	A	AGAGAGGAGAGCCGTGT	chr14	MIMAT0002176	101055464	101055485	+
hsa-miR-1245b-3p	2.56467	A	TATAGGCCTTTAGATCATCTG	chr2	MIMAT0019951	188978099	188978120	-
hsa-miR-6862-3p	2.56451	A	AGAGGGCCAGAGAGC	chr16	MIMAT0027626	28724296	28724319	+
hsa-miR-6877-3p	2.56451	A	GGAGGCCAAGGGC	chr9	MIMAT0027655	133052035	133052055	+
hsa-miR-606	2.56436	A	ATCTTTGATTTTCAGTAGTTT	chr10	MIMAT0003274	75552518	75552538	+
hsa-miR-6828-3p	2.56424	A	CTGGGAACAAGAGAGC	chr3	MIMAT0027557	170423143	170423162	+
hsa-miR-4699-3p	2.56416	A	GGAGAAGATTGCAGAGT	chr12	MIMAT0019795	81158433	81158454	+
hsa-miR-331-5p	2.56388	A	GGATCCCTGGGACC	chr12	MIMAT0004700	95308445	95308466	+
hsa-miR-4708-3p	2.56385	A	ATCAGAGAGATGCCGC	chr14	MIMAT0019810	65335123	65335144	-
hsa-miR-4524a-3p	2.56381	A	ATAGCAGCATAAGCCTGT	chr17	MIMAT0019063	69099570	69099591	-
hsa-miR-181b-2-3p	2.56373	A	TGCATTCATTGATCAGTGA	chr9	MIMAT0031893	124693763	124693782	+
hsa-miR-1294	2.56367	A	AGACAACAATGCCAACC	chr5	MIMAT0005884	154347153	154347174	+
hsa-miR-1915-5p	2.56366	A	GGCCCGGGCAGC	chr10	MIMAT0007891	21496609	21496630	-
hsa-miR-1271-3p	2.56359	A	TGCCTGGCACATAGC	chr5	MIMAT0022712	176367996	176368017	+
hsa-miR-187-3p	2.56355	A	CCGGCTGCAACACA	chr18	MIMAT0000262	35904835	35904856	-
hsa-miR-4794	2.56348	A	ACAGTCTCGTGAGATAGC	chr1	MIMAT0019967	64579855	64579876	+
hsa-miR-5000-5p	2.56345	A	ACTCAGGAACACTTCTGA	chr2	MIMAT0021019	75090835	75090856	+
hsa-miR-6750-5p	2.56342	A	AGCAGCTCACCCAGC	chr11	MIMAT0027400	64898409	64898432	-
hsa-miR-4520-5p	2.56339	A	TTGGACAGAAAACACGC	chr17	MIMAT0019235	6655449	6655468	+
hsa-miR-6506-5p	2.56333	A	ACCATATTCAGTGACATCC	chr16	MIMAT0025468	15611072	15611094	-
hsa-miR-330-5p	2.56331	A	GCCTAAGACACAGGCCC	chr19	MIMAT0004693	45639049	45639070	-
hsa-miR-4661-3p	2.56328	A	TGGACTAGCTCTGTGG	chr8	MIMAT0019730	91205531	91205552	+
hsa-miR-3658	2.56318	A	ATCTCCATGGTGTTTTCT	chr1	MIMAT0018078	165907923	165907944	+
hsa-miR-5002-5p	2.56314	A	ACTAAGTGCCTCAGAAAC	chr3	MIMAT0021023	124132949	124132972	+
hsa-miR-6505-3p	2.56311	A	CTTTGGAAGAGGTAGAAG	chr12	MIMAT0025467	48132847	48132867	+
hsa-miR-1205	2.56291	A	CTCAAAGCAAACCCTG	chr8	MIMAT0005869	127960640	127960659	+
hsa-miR-217	2.56283	A	TCCAATCAGTTCCTGAT	chr2	MIMAT0000274	55983020	55983042	-
hsa-miR-203a-5p	2.5627	A	AACTGTTGAACTGTTAAGAA	chr14	MIMAT0031890	104117431	104117455	+
hsa-miR-3657	2.56262	A	AATCACCAATAATGGGACA	chr12	MIMAT0018077	112037627	112037647	-
hsa-miR-1256	2.5626	A	AGCTAGTGAGAAGTCAATG	chr1	MIMAT0005907	20988377	20988398	-
hsa-miR-6514-3p	2.56257	A	CTGGAGTGGAAGAACA	chr11	MIMAT0025485	62792702	62792722	-
hsa-miR-6744-3p	2.56253	A	CTGCAGGATGACAAGA	chr11	MIMAT0027390	1256648	1256670	+
hsa-miR-4321	2.56246	A	CGCAGGGCGGTC	chr19	MIMAT0016874	2250688	2250708	+
hsa-miR-5197-5p	2.5622	A	TCAAGAATGAGTTTGTGC	chr5	MIMAT0021130	143679886	143679908	+
hsa-miR-5694	2.5622	A	CTGAGACAGTCCCATG	chr14	MIMAT0022487	67441902	67441922	-
hsa-miR-127-3p	2.56212	A	AGCCAAGCTCAGACGGAT	chr14	MIMAT0000446	100883035	100883056	+
hsa-miR-99a-5p	2.562	A	CACAAGATCGGATCTACGG	chr21	MIMAT0000097	16539101	16539122	+
hsa-miR-548t-5p	2.56199	A	CAAAAACCACGATCACT	chr4	MIMAT0015009	173268169	173268189	+
hsa-miR-548s	2.56197	A	AAAATAACTGCAGTTTTGGC	chr2	MIMAT0014987	11767495	11767517	+
hsa-miR-511-5p	2.56183	A	TGACTGCAGAGCAAAAGA	chr10	MIMAT0002808	17845122	17845142	+
hsa-miR-6738-3p	2.5618	A	CTGGGAGTAGAATGCAG	chr1	MIMAT0027378	155951273	155951296	-
hsa-miR-216a-3p	2.56179	A	ATAATCCCAGAGACCACT	chr2	MIMAT0022844	55988981	55989002	-
hsa-miR-3135a	2.56166	A	CACTGCAGTCTCAGC	chr3	MIMAT0015001	20137574	20137595	+
hsa-miR-548ay-3p	2.56162	A	TGCAAGAGTAATCGCG	chr3	MIMAT0025453	32506305	32506326	-
hsa-miR-3650	2.56153	A	GGACTCTACAGACACAC	chr5	MIMAT0018070	38557540	38557558	-
hsa-miR-145-3p	2.56152	A	AGAACAGTATTTCCAGGAATC	chr5	MIMAT0004601	149430699	149430720	+
hsa-miR-4290	2.56152	A	GAGGGAAGAAAGGAGG	chr9	MIMAT0016921	90023451	90023469	-
hsa-miR-4662a-5p	2.56141	A	CTAAAGATGGACAATTGGC	chr8	MIMAT0019731	124821990	124822011	+
hsa-miR-433-3p	2.56126	A	ACACCGAGGAGCCC	chr14	MIMAT0001627	100881949	100881970	+
hsa-miR-8082	2.56087	A	CAGAGTATTCCCAGCTC	chr4	MIMAT0031009	113152292	113152313	+
hsa-miR-654-3p	2.56068	A	AAGGTGATGGTCAGCAGAC	chr14	MIMAT0004814	101040269	101040290	+
hsa-miR-1227-3p	2.56062	A	CTGGGGAAAAGGGTGG	chr19	MIMAT0005580	2234062	2234081	-
hsa-miR-571	2.56061	A	CTCACTCAGATGGCCAAC	chr4	MIMAT0003236	350217	350237	+
hsa-miR-4493	2.56032	A	ACAGAGATGGAAAGGCC	chr11	MIMAT0019028	123381441	123381461	-
hsa-miR-7843-3p	2.56029	A	CGTAAGGCAGAGAAGG	chr14	MIMAT0030412	72516866	72516887	+
hsa-miR-5702	2.56025	A	CATGGGATATGTTGCTG	chr2	MIMAT0022495	226658720	226658741	-
hsa-miR-3978	2.55994	A	ACACCCTGGATGCATG	chrX	MIMAT0019363	110082121	110082144	+
hsa-miR-4796-5p	2.5599	A	GTAAAGTGACAGAGTATAGAC	chr3	MIMAT0019970	114743496	114743517	-
hsa-miR-1236-3p	2.55985	A	CTGGAGAGACAAGGGG	chr6	MIMAT0005591	31956839	31956860	-
hsa-miR-218-1-3p	2.55953	A	CCATGGTGCTTGACG	chr4	MIMAT0004565	20528342	20528363	+
hsa-miR-6852-5p	2.55946	A	CATGTCCTCAGAACCC	chr9	MIMAT0027604	35710716	35710736	-
hsa-miR-2117	2.55933	A	CTGTCCTTGGCAAAGA	chr17	MIMAT0011162	43444856	43444876	+
hsa-miR-8068	2.55929	A	ACAACGATCCTTACAACA	chr11	MIMAT0030995	28477517	28477538	-
hsa-miR-3692-3p	2.55906	A	ACTTCTGCAGTGTCAGT	chr6	MIMAT0018122	157529175	157529198	+
hsa-miR-566	2.55903	A	GTTGGGATCACAGGCGCCC	chr3	MIMAT0003230	50173341	50173359	+
hsa-miR-8083	2.55901	A	AGTTGCAGCCGTCAA	chr1	MIMAT0031010	153689763	153689783	-
hsa-miR-1910-5p	2.55887	A	AGGCGGCAGGCAC	chr16	MIMAT0007884	85741669	85741689	-
hsa-miR-589-3p	2.55867	A	TCTGGGAACCGGCAT	chr7	MIMAT0003256	5495834	5495857	-
hsa-miR-219b-3p	2.5586	A	ACTGATTGTCCAAACGC	chr9	MIMAT0019748	128392676	128392698	+
hsa-let-7d-3p	2.55856	A	AGAAAGGCAGCAGGTCGT	chr9	MIMAT0004484	94178895	94178916	+
hsa-miR-4735-3p	2.55839	A	ATGTCTAATTTGAGCACCT	chr1	MIMAT0019861	196582417	196582437	-
hsa-miR-497-3p	2.55838	A	TCTAACACCACAGTGTGG	chr17	MIMAT0004768	7017938	7017959	-
hsa-miR-6501-5p	2.55837	A	ACCAAAGGCAGCCC	chr21	MIMAT0025458	33550664	33550685	+
hsa-miR-127-5p	2.55824	A	ATCAGAGCCCTCTGA	chr14	MIMAT0004604	100883001	100883022	+
hsa-miR-6810-3p	2.55823	A	CTGGGGAACAAGGG	chr2	MIMAT0027521	218341958	218341980	+
hsa-miR-99a-3p	2.5581	A	CAGACCCATAGAAGCGA	chr21	MIMAT0004511	16539138	16539159	+
hsa-miR-3605-3p	2.5581	A	CTAGAGGACAGGTAACAC	chr1	MIMAT0017982	33332405	33332427	-
hsa-miR-4761-3p	2.55801	A	GGACAAAGTGCGCA	chr22	MIMAT0019909	19963814	19963834	+
hsa-miR-5002-3p	2.55798	A	AAGTGGTCAGTGAGGC	chr3	MIMAT0021024	124132988	124133008	+
hsa-miR-3126-3p	2.5579	A	TCTGTGTGACGGATGC	chr2	MIMAT0015377	69103727	69103748	+
hsa-miR-590-3p	2.55782	A	ACTAGCTTATACATAAAATTA	chr7	MIMAT0004801	74191253	74191273	+
hsa-miR-615-3p	2.55775	A	AAGAGGGAGACCCAGGC	chr12	MIMAT0003283	54034010	54034031	+
hsa-miR-3661	2.55769	A	CAGCTGTCCGAGTCC	chr5	MIMAT0018082	134225777	134225798	+
hsa-miR-3681-3p	2.55768	A	AGTAGTGGATGAAGCACT	chr2	MIMAT0018109	12199174	12199195	+
hsa-miR-500b-5p	2.55763	A	ACCCAGGTAGCAAGGA	chrX	MIMAT0016925	50010682	50010699	+
hsa-miR-185-3p	2.55742	A	GACCAGAGGAAAGCCAG	chr22	MIMAT0004611	20033188	20033209	+
hsa-miR-6859-3p	2.5573	A	CTACAGAGGCGACATG	chr16	MIMAT0027619	17052	17074	-
hsa-miR-943	2.5572	A	CTGGAGGACGGCAA	chr4	MIMAT0004986	1986403	1986423	-
hsa-miR-3655	2.55715	A	AGCAACACCGCAGC	chr5	MIMAT0018075	140647844	140647864	+
hsa-miR-5692c	2.55709	A	GTACACCTACTGTGATATTAT	chr7	MIMAT0022476	97964408	97964429	-
hsa-miR-3142	2.55707	A	TCTGAAGGTTCAGAAAGG	chr5	MIMAT0015011	160474450	160474471	+
hsa-miR-639	2.55684	A	ACAGCGCTCGCAACCGC	chr19	MIMAT0003309	14529603	14529625	+
hsa-miR-548at-3p	2.55682	A	ACAAAAGTTACTGCGGT	chr17	MIMAT0022278	42494810	42494830	+
hsa-miR-4264	2.55671	A	AATGACCATGACTGAGT	chr2	MIMAT0016899	79649333	79649349	-
hsa-miR-539-3p	2.55666	A	AAAGAAATTGTCCTTGTATGA	chr14	MIMAT0022705	101047369	101047390	+
[truncated: 550 more rows]

## Sheet: ESC-sEVs-2microarray
SystematicName	ESC_sEVs_2_NS	ESC_sEVs_2_flags	active_sequence	chr	mirbase_accession_No	start	stop	strand
hsa-miR-8069	15.1538	P	ACGCCGACCGCC	chr21	MIMAT0030996	13724242	13724264	+
hsa-miR-7975	14.2228	P	TGGTGCCGTGACT	chr19	MIMAT0031178	55123225	55123242	-
hsa-miR-4459	14.0603	P	CTCCACCTCCTCCG	chr5	MIMAT0018981	54075560	54075581	-
hsa-miR-302a-3p	13.5142	P	TCACCAAAACATGGAAGCAC	chr4	MIMAT0000684	113000000	113000000	-
hsa-miR-302c-3p	13.2156	P	CCACTGAAACATGGAAGCAC	chr4	MIMAT0000717	113000000	113000000	-
hsa-miR-367-3p	13.1503	P	TCACCATTGCTAAAGTGCAAT	chr4	MIMAT0000719	113000000	113000000	-
hsa-miR-4530	12.7659	P	CGCTCCCGTCCTG	chr19	MIMAT0019069	39409629	39409646	-
hsa-miR-6089	12.6564	P	CCGCCCCGCCC	chrY	MIMAT0023714	2609229	2609252	+
hsa-miR-494-3p	12.5038	P	GAGGTTTCCCGTGTA	chr14	MIMAT0002816	101000000	101000000	+
hsa-miR-4299	12.4042	P	GCCTCTCATGTCACC	chr11	MIMAT0016851	11656661	11656678	-
hsa-miR-3960	12.3993	P	CCCCCGCCTCCG	chr9	MIMAT0019337	128000000	128000000	+
hsa-miR-20a-5p	12.1177	P	CTACCTGCACTATAAGCAC	chr13	MIMAT0000075	91351072	91351094	+
hsa-miR-302d-3p	12.0913	P	ACACTCAAACATGGAAGCA	chr4	MIMAT0000718	113000000	113000000	-
hsa-miR-19b-3p	12.0685	P	TCAGTTTTGCATGGATTTGC	chrX	MIMAT0000074	134000000	134000000	-
hsa-miR-17-5p	11.7762	P	CTACCTGCACTGTAAGC	chr13	MIMAT0000070	91350618	91350640	+
hsa-miR-4516	11.6553	P	GCCCCGACCCTTC	chr16	MIMAT0019053	2133120	2133136	+
hsa-miR-6869-5p	11.6343	P	GCCGCCGCGC	chr20	MIMAT0027638	1392940	1392961	-
hsa-miR-1273g-3p	11.5965	P	CTCAGGCTGGAGTGC	chr1	MIMAT0022742	52940370	52940390	+
hsa-miR-6087	11.5249	P	GCTCGCCCCCCC	chrX	MIMAT0023712	109000000	109000000	+
hsa-miR-7150	11.4975	P	TACCTCTCCCCCTGC	chr9	MIMAT0028211	123000000	123000000	-
hsa-miR-302b-3p	11.3741	P	CTACTAAAACATGGAAGCACT	chr4	MIMAT0000715	113000000	113000000	-
hsa-miR-130a-3p	11.3561	P	ATGCCCTTTTAACATTGCA	chr11	MIMAT0000425	57641252	57641273	+
hsa-miR-7641	11.23	P	GCTTAGCTTCCGAGATC	chr14	MIMAT0029782	75604211	75604229	+
hsa-miR-5787	11.223	P	ACCTCCCCGCGC	chr3	MIMAT0023252	50227438	50227457	+
hsa-miR-6125	11.188	P	TCCGCCGCTCCG	chr12	MIMAT0024598	62260418	62260437	+
hsa-miR-20b-5p	11.1826	P	CTACCTGCACTATGAGCAC	chrX	MIMAT0001413	134000000	134000000	-
hsa-miR-302a-5p	11.1334	P	AGCAAGTACATCCACGTTT	chr4	MIMAT0000683	113000000	113000000	-
hsa-miR-1246	11.0947	P	CCTGCTCCAAAAATCC	chr2	MIMAT0005898	177000000	177000000	-
hsa-miR-630	11.089	P	ACCTTCCCTGGTACAGA	chr15	MIMAT0003299	72587277	72587298	+
hsa-miR-103a-3p	10.9873	P	TCATAGCCCTGTACAATG	chr5	MIMAT0000101	169000000	169000000	-
hsa-miR-575	10.9096	P	GCTCCTGTCCAACTGGCT	chr4	MIMAT0003240	82753352	82753370	-
hsa-miR-15b-5p	10.8346	P	TGTAAACCATGATGTGCTGC	chr3	MIMAT0000417	160000000	160000000	+
hsa-miR-21-5p	10.8329	P	TCAACATCAGTCTGATAAGC	chr17	MIMAT0000076	59841273	59841294	+
hsa-miR-5100	10.7408	P	AGAGGCACCGCTGG	chr10	MIMAT0022259	42997630	42997651	+
hsa-miR-19a-3p	10.6614	P	TCAGTTTTGCATAGATTTGCA	chr13	MIMAT0000073	91350939	91350961	+
hsa-miR-5703	10.5789	P	ACCTTCCCGACTTCTC	chr2	MIMAT0022496	227000000	227000000	+
hsa-miR-6785-5p	10.5501	P	CACCATCATCCACGC	chr17	MIMAT0027470	75498553	75498574	+
hsa-miR-363-3p	10.3615	P	TACAGATGGATACCGTGCA	chrX	MIMAT0000707	134000000	134000000	-
hsa-miR-107	10.3502	P	TGATAGCCCTGTACAATGCT	chr10	MIMAT0000104	89592756	89592778	-
hsa-miR-6749-5p	10.3049	P	GCTCCCCCAACCC	chr11	MIMAT0027398	64902429	64902450	-
hsa-miR-7977	10.3023	P	TGGTGCGTTGGCTG	chr3	MIMAT0031180	177000000	177000000	+
hsa-miR-92a-3p	10.2477	P	ACAGGCCGGGACAAGT	chrX	MIMAT0000092	134000000	134000000	-
hsa-miR-4281	10.1916	P	CCCCCCTCCCCG	chr5	MIMAT0016907	177000000	177000000	-
hsa-miR-1225-5p	10.1706	P	CCCCCCACTGG	chr16	MIMAT0005572	2090263	2090284	-
hsa-miR-16-5p	10.1362	P	CGCCAATATTTACGTGCTG	chr3	MIMAT0000069	160000000	160000000	+
hsa-miR-205-5p	10.1108	P	CAGACTCCGGTGGAAT	chr1	MIMAT0000266	209000000	209000000	+
hsa-miR-6090	10.0961	P	GCCCCGCCCCT	chr11	MIMAT0023715	129000000	129000000	+
hsa-miR-3162-5p	10.07	P	CTCCCCACCCTTCT	chr11	MIMAT0015036	59595127	59595149	-
hsa-miR-1229-5p	10.0124	P	CGCTCTCCCCCAA	chr5	MIMAT0022942	180000000	180000000	-
hsa-miR-25-3p	9.97129	P	TCAGACCGAGACAAGTGC	chr7	MIMAT0000081	100000000	100000000	-
hsa-miR-6127	9.95636	P	CCTCCCACCCACTC	chr1	MIMAT0024610	22633328	22633346	-
hsa-miR-93-5p	9.90614	P	CTACCTGCACGAACAG	chr7	MIMAT0000093	100000000	100000000	-
hsa-miR-4728-5p	9.89753	P	TGCTTGCTGCCTCTC	chr17	MIMAT0019849	39726496	39726518	+
hsa-miR-3679-5p	9.89318	P	TCCCCTTCCCTGCC	chr2	MIMAT0018104	134000000	134000000	+
hsa-miR-96-5p	9.88479	P	AGCAAAAATGTGCTAGTGCCAA	chr7	MIMAT0000095	130000000	130000000	-
hsa-miR-1207-5p	9.88074	P	CCCCTCCCAGCCT	chr8	MIMAT0005871	128000000	128000000	+
hsa-miR-513a-5p	9.84976	P	ATGACACCTCCCTGTG	chrX	MIMAT0002877	147000000	147000000	-
hsa-miR-7107-5p	9.84803	P	CCCTTCCTCCTCCC	chr12	MIMAT0028111	121000000	121000000	-
hsa-miR-4741	9.84179	P	AGCCGACCCCTCC	chr18	MIMAT0019871	22933407	22933429	+
hsa-miR-642a-3p	9.80793	P	GGTTCCCTCTCCAAAT	chr19	MIMAT0020924	45674978	45674999	+
hsa-miR-106b-5p	9.76638	P	ATCTGCACTGTCAGCAC	chr7	MIMAT0000680	100000000	100000000	-
hsa-miR-6821-5p	9.76403	P	CCCCGCCTCGAG	chr22	MIMAT0027542	49962866	49962888	+
hsa-miR-6800-5p	9.67506	P	CCGCCCCTGACTG	chr19	MIMAT0027500	49832022	49832042	+
hsa-miR-6088	9.66326	P	CGCCCCCCCGC	chr19	MIMAT0023713	45436654	45436673	+
hsa-miR-1202	9.64035	P	CTCCCCCACTGCA	chr6	MIMAT0005865	156000000	156000000	+
hsa-miR-1275	9.62476	P	GACAGCCTCTCCCC	chr6	MIMAT0005929	34000018	34000034	-
hsa-miR-320c	9.58124	P	ACCCTCTCAACCCAG	chr18	MIMAT0005793	24321716	24321735	+
hsa-miR-638	9.58122	P	AGGCCGCCACCCGC	chr19	MIMAT0003308	10718419	10718443	+
hsa-miR-6875-5p	9.56707	P	TCTCCTGTCCTGGGT	chr7	MIMAT0027650	101000000	101000000	+
hsa-miR-7704	9.51896	P	CACGTCGCCGCC	chr2	MIMAT0030019	176000000	176000000	+
hsa-miR-517a-3p	9.45968	P	ACACTCTAAAGGGATGCAC	chr19	MIMAT0002852	53712321	53712342	+
hsa-miR-2861	9.43124	P	CCGCCCACCGC	chr9	MIMAT0013802	128000000	128000000	+
hsa-miR-130b-3p	9.39164	P	ATGCCCTTTCATCATTGC	chr22	MIMAT0000691	21653354	21653375	+
hsa-miR-18a-5p	9.38355	P	CTATCTGCACTAGATGCA	chr13	MIMAT0000072	91350756	91350778	+
hsa-miR-1915-3p	9.31707	P	CCCGCCGCGTC	chr10	MIMAT0007892	21496576	21496595	-
hsa-miR-4466	9.30334	P	CCCCGCCGGCC	chr6	MIMAT0018993	157000000	157000000	-
hsa-miR-197-5p	9.29754	P	CCTCCCACTGCCC	chr1	MIMAT0022691	110000000	110000000	+
hsa-miR-1290	9.25322	P	TCCCTGATCCAAAAATCC	chr1	MIMAT0005880	18897078	18897096	-
hsa-miR-3665	9.23449	P	CGCCGCCCCG	chr13	MIMAT0018087	77698075	77698092	-
hsa-miR-8063	9.15932	P	AAGCCCCGACTCCT	chr15	MIMAT0030990	36972831	36972852	-
hsa-miR-6803-5p	9.07516	P	ACGCCCAGCCCC	chr19	MIMAT0027506	55245224	55245245	-
hsa-miR-4507	9.06522	P	CCCAGCCCAGCC	chr14	MIMAT0019044	106000000	106000000	-
hsa-miR-6780b-5p	9.02593	P	TCTTCCCTGCCAAGC	chr6	MIMAT0027572	43434547	43434569	+
hsa-miR-4687-3p	9.01565	P	GCCTGCCCCCTCC	chr11	MIMAT0019775	3856113	3856133	+
hsa-miR-6891-5p	8.99575	P	CCCCTCATCCCCC	chr6	MIMAT0027682	31355297	31355315	-
hsa-miR-5739	8.9754	P	GCTCCCCATTCTCTCT	chr22	MIMAT0023116	28459925	28459944	+
hsa-miR-6724-5p	8.96395	P	CCCCACGCCCG	chr21	MIMAT0025856	8432540	8432562	+
hsa-miR-4505	8.92487	P	TCCGTCCCAGCCC	chr14	MIMAT0019041	73758749	73758766	+
hsa-miR-4428	8.85887	P	GCTCCATGTTCCCG	chr1	MIMAT0018943	237000000	237000000	+
hsa-miR-4515	8.78272	P	GGGCTGCCGGGA	chr15	MIMAT0019052	83067349	83067370	+
hsa-miR-34a-5p	8.75914	P	ACAACCAGCTAAGACACTGC	chr1	MIMAT0000255	9151735	9151756	-
hsa-miR-512-3p	8.72675	P	GACCTCAGCTATGACAGCA	chr19	MIMAT0002823	53669213	53669234	+
hsa-miR-6893-5p	8.67503	P	GCTCCACCCTACACC	chr8	MIMAT0027686	144000000	144000000	-
hsa-miR-7110-5p	8.66706	P	CTCTCTCTCCCCACA	chr3	MIMAT0028117	123000000	123000000	+
hsa-miR-5006-5p	8.64724	P	TTCCACCTCCTGCCC	chr13	MIMAT0021033	41568355	41568375	-
hsa-miR-135b-5p	8.64186	P	TCACATAGGAATGAAAAGCCATA	chr1	MIMAT0000758	205000000	205000000	-
hsa-miR-26a-5p	8.5552	P	AGCCTATCCTGGATT	chr3	MIMAT0000082	37969413	37969434	+
hsa-miR-6812-5p	8.52542	P	GCTGCTCCTCCCC	chr20	MIMAT0027524	45425515	45425539	+
hsa-miR-6124	8.40827	P	TCCTCCCCCTTCCTT	chr11	MIMAT0024597	12163692	12163711	+
hsa-miR-6763-5p	8.38824	P	CTCCCCAGCCACTC	chr12	MIMAT0027426	133000000	133000000	+
hsa-miR-6085	8.36459	P	TGTGCTCCCCCAGC	chr15	MIMAT0023710	62343111	62343129	+
hsa-miR-6132	8.34016	P	TGCAATCCCCAGCC	chr7	MIMAT0024616	117000000	117000000	+
hsa-miR-2392	8.33841	P	CACCTCTCACCCCC	chr14	MIMAT0019043	101000000	101000000	+
hsa-miR-520c-3p	8.32318	P	ACCCTCTAAAAGGAAGCACT	chr19	MIMAT0002846	53707506	53707527	+
hsa-miR-6879-5p	8.28048	P	CTCTCCCACCTTCCC	chr11	MIMAT0027658	65018510	65018531	+
hsa-miR-374a-5p	8.25409	P	CACTTATCAGGTTGTATTATAA	chrX	MIMAT0000727	74287325	74287346	-
hsa-miR-221-3p	8.25076	P	GAAACCCAGCAGACAATGT	chrX	MIMAT0000278	45746180	45746202	-
hsa-miR-135a-3p	8.24345	P	CGCCACGGCTCCA	chr3	MIMAT0004595	52294232	52294253	-
hsa-miR-6068	8.18207	P	CCACCGCCGGAG	chr1	MIMAT0023693	63326964	63326984	-
hsa-miR-331-3p	8.1641	P	TTCTAGGATAGGCCCAGGG	chr12	MIMAT0000760	95308480	95308500	+
hsa-miR-148a-3p	8.14901	P	ACAAAGTTCTGTAGTGCACT	chr7	MIMAT0000243	25949922	25949943	-
hsa-miR-4698	8.08085	P	TGGGGTCTTCCTCTAC	chr12	MIMAT0019793	47187860	47187882	+
hsa-miR-4286	8.06729	P	GGTACCAGGAGTGGG	chr8	MIMAT0016916	10666988	10667004	+
hsa-miR-4763-3p	8.00574	P	CCCGCCCAGCAC	chr22	MIMAT0019913	46113624	46113647	+
hsa-miR-183-5p	7.98111	P	AGTGAATTCTACCAGTGCCA	chr7	MIMAT0000261	130000000	130000000	-
hsa-miR-372-3p	7.96424	P	ACGCTCAAATGTCGCAGC	chr19	MIMAT0000724	53787931	53787953	+
hsa-miR-374b-5p	7.91576	P	CACTTAGCAGGTTGTATTA	chrX	MIMAT0004955	74218587	74218608	-
hsa-miR-3656	7.87279	P	CCACCCCCGCAC	chr11	MIMAT0018076	119000000	119000000	+
hsa-miR-4721	7.8671	P	CCACCGTCACCTGG	chr16	MIMAT0019835	28843927	28843948	-
hsa-miR-125a-3p	7.8603	P	GGCTCCCAAGAACCTCA	chr19	MIMAT0004602	51693306	51693327	+
hsa-miR-6740-5p	7.85107	P	TCTCCTCTCTCCATCCC	chr1	MIMAT0027381	202000000	202000000	+
hsa-miR-188-5p	7.81582	P	CCCTCCACCATGC	chrX	MIMAT0000457	50003517	50003537	+
hsa-miR-378i	7.81127	P	CCTTCTGACTCCTAGTC	chr22	MIMAT0019074	41923271	41923291	-
hsa-miR-1268a	7.78573	P	CCCCCACCACCAC	chr15	MIMAT0005922	22225308	22225325	-
hsa-miR-1323	7.7652	P	AGAAAATGCCCCTCAGT	chr19	MIMAT0005795	53671978	53671999	+
hsa-miR-5001-5p	7.74902	P	AGCTCCGCCGCTG	chr2	MIMAT0021021	233000000	233000000	-
hsa-miR-3663-3p	7.74877	P	GCGCCCGGCCT	chr10	MIMAT0018085	117000000	117000000	-
hsa-miR-324-3p	7.73979	P	CCAGCAGCACCTGGGG	chr17	MIMAT0000762	7223308	7223327	-
hsa-miR-18b-5p	7.72754	P	CTAACTGCACTAGATGCACC	chrX	MIMAT0001412	134000000	134000000	-
hsa-miR-320d	7.72561	P	TCCTCTCAACCCAGC	chrX	MIMAT0006764	141000000	141000000	-
hsa-miR-1268b	7.6766	P	CACCCCCACCACC	chr17	MIMAT0018925	80098831	80098850	+
hsa-miR-6769b-5p	7.65089	P	GCACTTCTCCTCCCC	chr1	MIMAT0027620	206000000	206000000	+
hsa-miR-365a-3p	7.63842	P	ATAAGGATTTTTAGGGGCATTA	chr16	MIMAT0000710	14309340	14309361	+
hsa-miR-3651	7.61304	P	TCATGTACCAGCGACC	chr9	MIMAT0018071	92292461	92292484	-
hsa-miR-378a-3p	7.58237	P	GCCTTCTGACTCCAAG	chr5	MIMAT0000732	150000000	150000000	+
hsa-miR-4739	7.57127	P	AGGGCCCCTCCGC	chr17	MIMAT0019868	79707216	79707240	-
hsa-miR-342-3p	7.57097	P	ACGGGTGCGATTTCTG	chr14	MIMAT0000753	100000000	100000000	+
hsa-miR-24-3p	7.55104	P	CTGTTCCTGCTGAACTGA	chr9	MIMAT0000080	95086064	95086085	+
hsa-miR-4465	7.53039	P	TCCCCTGGTCAGACT	chr6	MIMAT0018992	141000000	141000000	+
hsa-miR-3196	7.49435	P	GAGGCCCCTGCCG	chr20	MIMAT0015080	63238788	63238805	+
hsa-miR-525-5p	7.40804	P	AGAAAGTGCATCCCTCTGG	chr19	MIMAT0002838	53697547	53697567	+
hsa-miR-30b-5p	7.40311	P	AGCTGAGTGTAGGATGTT	chr8	MIMAT0000420	135000000	135000000	-
hsa-miR-425-5p	7.38251	P	TCAACGGGAGTGATCGTG	chr3	MIMAT0003393	49020199	49020221	-
hsa-miR-6826-5p	7.34136	P	AGGTCCCACCTCTTTC	chr3	MIMAT0027552	129000000	129000000	+
hsa-miR-513b-5p	7.31422	P	ATAAATGACACCTCCTTGT	chrX	MIMAT0005788	147000000	147000000	-
hsa-miR-520g-3p	7.29959	P	ACACTCTAAAGGGAAGCACT	chr19	MIMAT0002858	53722220	53722243	+
hsa-miR-7108-5p	7.26954	P	CCACCCGCCTGC	chr19	MIMAT0028113	2434980	2435000	-
hsa-miR-151a-5p	7.25338	P	ACTAGACTGTGAGCTCC	chr8	MIMAT0004697	141000000	141000000	-
hsa-miR-320b	7.24965	P	TTGCCCTCTCAACCC	chr1	MIMAT0005792	224000000	224000000	-
hsa-miR-320e	7.22163	P	CCTTCTCAACCCAGC	chr19	MIMAT0015072	46709294	46709311	-
hsa-miR-4713-3p	7.21744	P	TTCTCCCACTGTCTGG	chr15	MIMAT0019821	51242233	51242254	+
hsa-miR-29a-3p	7.2098	P	TAACCGATTTCAGATGGTGC	chr7	MIMAT0000086	131000000	131000000	-
hsa-miR-4446-3p	7.18104	P	ACCCATGTCACTGCC	chr3	MIMAT0018965	114000000	114000000	+
hsa-miR-373-3p	7.17084	P	ACACCCCAAAATCGAAGC	chr19	MIMAT0000726	53788748	53788770	+
hsa-miR-27b-3p	7.16186	P	GCAGAACTTAGCCACTGT	chr9	MIMAT0000419	95085505	95085525	+
hsa-miR-6727-5p	7.16108	P	CGCTCCCAGCCG	chr1	MIMAT0027355	1312539	1312561	-
hsa-miR-455-3p	7.15803	P	GTGTATATGCCCATGGA	chr9	MIMAT0004784	114000000	114000000	+
hsa-miR-4532	7.13442	P	CGCCGGGCTCC	chr20	MIMAT0019071	57895399	57895415	+
hsa-miR-3195	7.13002	P	AACCCGGGCCCG	chr20	MIMAT0015079	62064812	62064828	+
hsa-miR-4499	7.12607	P	TCCCTCCTCTCAGTCT	chr13	MIMAT0019035	20433830	20433846	-
hsa-miR-1185-1-3p	7.09296	P	ATAAGAGTCTCCCCCTG	chr14	MIMAT0022838	101000000	101000000	+
hsa-miR-6126	7.09073	P	TCTCCGCCGGGC	chr16	MIMAT0024599	3485422	3485439	-
hsa-miR-23a-3p	7.08489	P	GGAAATCCCTGGCAATGT	chr19	MIMAT0000078	13836595	13836615	-
hsa-miR-6510-5p	7.07886	P	GACTCCTCTCTCTCCC	chr17	MIMAT0025476	41517194	41517215	-
hsa-miR-361-5p	7.05924	P	GTACCCCTGGAGATTC	chrX	MIMAT0000703	85903681	85903702	-
hsa-miR-6734-5p	7.05829	P	TCTCCACCTCATTCTCC	chr1	MIMAT0027369	43364688	43364710	-
hsa-miR-371b-5p	7.00645	P	AAAGTGCCGCCATCT	chr19	MIMAT0019892	53787715	53787736	-
hsa-miR-301a-3p	6.98914	P	GCTTTGACAATACTATTGCAC	chr17	MIMAT0000688	59151149	59151171	-
hsa-miR-1260b	6.96721	P	ATGGTGGCAGTGGTG	chr11	MIMAT0015041	96341447	96341465	+
hsa-miR-6791-5p	6.96161	P	TCCGCCTGCCCAG	chr19	MIMAT0027482	6736752	6736773	-
hsa-miR-4442	6.9329	P	CCTCCCTCTTGTCCG	chr3	MIMAT0018960	25664875	25664891	-
hsa-miR-6165	6.90924	P	CTCCCCTCACCTCC	chr17	MIMAT0024782	49510825	49510843	+
hsa-miR-6717-5p	6.90205	P	TCTCTACATCCCCACATC	chr14	MIMAT0025846	21023355	21023376	-
hsa-miR-4672	6.89566	P	TGCCTCTGTCCAGCT	chr9	MIMAT0019754	128000000	128000000	-
hsa-miR-6850-5p	6.83456	P	CGCCCCGGCCA	chr8	MIMAT0027600	145000000	145000000	-
hsa-miR-939-5p	6.82741	P	CACCCCCAGAGCC	chr8	MIMAT0004982	144000000	144000000	-
hsa-miR-515-5p	6.82594	P	CAGAAAGTGCTTTCTTTTGGAGA	chr19	MIMAT0002826	53685022	53685045	+
hsa-miR-8072	6.81998	P	CTGCCTACCTCCCC	chr12	MIMAT0030999	123000000	123000000	-
hsa-miR-4430	6.80818	P	CTCCGCTCACTCCA	chr2	MIMAT0018945	33418519	33418536	+
hsa-miR-574-5p	6.80673	P	ACACACTCACACACACAC	chr4	MIMAT0004795	38868056	38868078	+
hsa-miR-762	6.80553	P	GCTCGGCCCCGG	chr16	MIMAT0010313	30893951	30893972	+
hsa-miR-4787-5p	6.79622	P	GGGATGCCGCCG	chr3	MIMAT0019956	50675093	50675114	+
hsa-miR-424-5p	6.78299	P	TTCAAAACATGAATTGCTGCTG	chrX	MIMAT0001341	135000000	135000000	-
hsa-miR-6786-5p	6.74088	P	ACGCCCCTCCGG	chr17	MIMAT0027472	81693809	81693829	+
hsa-miR-30c-5p	6.73151	P	GCTGAGAGTGTAGGATGT	chr6	MIMAT0000244	71377003	71377025	-
hsa-miR-1587	6.6286	P	CCCAACCCAGCCC	chrX	MIMAT0019077	39837562	39837581	+
hsa-miR-151a-3p	6.61142	P	CCTCAAGGAGCTTCAGT	chr8	MIMAT0000757	141000000	141000000	-
hsa-miR-4497	6.61118	P	GCCCAGCCGTCC	chr12	MIMAT0019032	110000000	110000000	+
hsa-miR-940	6.6087	P	GGGGAGCGGGGG	chr16	MIMAT0004983	2271806	2271826	+
hsa-miR-642b-3p	6.57876	P	GGGTCCCTCTCCAA	chr19	MIMAT0018444	45674941	45674962	-
hsa-miR-3198	6.56975	P	TCTCCATTCCCCAGG	chr22	MIMAT0015083	17764190	17764211	-
hsa-miR-4788	6.5672	P	GCCTCCCTTAGCTGG	chr3	MIMAT0019958	134000000	134000000	+
hsa-miR-519d-3p	6.56169	P	CACTCTAAAGGGAGGCACT	chr19	MIMAT0002853	53713400	53713421	+
hsa-miR-124-3p	6.54255	P	GGCATTCACCGCGTGC	chr8	MIMAT0000422	64379210	64379229	+
hsa-miR-516b-5p	6.52195	P	AAAGTGCTTCTTACCTCCA	chr19	MIMAT0002859	53736860	53736881	+
hsa-miR-6131	6.50578	P	CACTCCCATCTGACC	chr5	MIMAT0024615	10478107	10478125	+
hsa-miR-4478	6.48326	P	CTCCTCAGCTCAGCC	chr9	MIMAT0019006	122000000	122000000	-
hsa-miR-99b-5p	6.48003	P	CGCAAGGTCGGTTCTA	chr19	MIMAT0000689	51692618	51692639	+
hsa-miR-210-3p	6.45898	P	TCAGCCGCTGTCACAC	chr11	MIMAT0000267	568112	568133	-
hsa-miR-4653-3p	6.42995	P	TCTCCAAGCAACCCTT	chr7	MIMAT0019719	101000000	101000000	+
hsa-miR-302c-5p	6.42427	P	CAGCAGGTACCCCC	chr4	MIMAT0000716	113000000	113000000	-
hsa-miR-3652	6.42406	P	TCCTCACACCTCCAGC	chr12	MIMAT0018072	104000000	104000000	+
hsa-miR-4669	6.40616	P	CCTCCTCCACTTCCC	chr9	MIMAT0019749	134000000	134000000	+
hsa-miR-23b-3p	6.40064	P	GGTAATCCCTGGCAATG	chr9	MIMAT0000418	95085265	95085285	+
hsa-miR-1227-5p	6.39643	P	CCACCGCCTGGC	chr19	MIMAT0022941	2234133	2234149	-
hsa-miR-6756-5p	6.38333	P	AGCCCCACCTCCAG	chr11	MIMAT0027412	119000000	119000000	-
hsa-miR-320a	6.35447	P	TCGCCCTCTCAAC	chr8	MIMAT0000510	22244975	22244996	-
hsa-miR-128-3p	6.33225	P	AAAGAGACCGGTTCACTGT	chr3	MIMAT0000424	35744527	35744547	+
hsa-let-7a-5p	6.32864	P	AACTATACAACCTACTACCT	chr9	MIMAT0000062	94175962	94175983	+
hsa-miR-4697-5p	6.26862	P	CACGTCAGTGACTGC	chr11	MIMAT0019791	134000000	134000000	-
hsa-miR-520f-3p	6.25317	P	AACCCTCTAAAAGGAAGCACT	chr19	MIMAT0002830	53682213	53682234	+
hsa-miR-519b-3p	6.25161	P	AACCTCTAAAAGGATGCACTT	chr19	MIMAT0002837	53695263	53695284	+
hsa-miR-6789-5p	6.22586	P	CCCGCGCGCC	chr19	MIMAT0027478	2235899	2235922	-
hsa-miR-515-3p	6.22123	P	AACGCTCCAAAAGAAGGCACT	chr19	MIMAT0002827	53685059	53685080	+
hsa-miR-30e-5p	6.21059	P	CTTCCAGTCAAGGATGT	chr1	MIMAT0000692	40754371	40754392	+
hsa-miR-7847-3p	6.20141	P	GCCTCCTCCTCGTC	chr11	MIMAT0030422	1880105	1880125	+
hsa-miR-6752-5p	6.20032	P	GCCCCCTGGCTCC	chr11	MIMAT0027404	67490250	67490271	+
hsa-miR-30d-5p	6.17795	P	CTTCCAGTCGGGGA	chr8	MIMAT0000245	135000000	135000000	-
hsa-miR-551b-3p	6.1752	P	CTGAAACCAAGTATGGGTCGC	chr3	MIMAT0003233	169000000	169000000	+
hsa-miR-4443	6.16915	P	AAAACCCACGCCTCC	chr3	MIMAT0018961	48196572	48196588	+
hsa-miR-6728-5p	6.16497	P	CCCCTCTGGTCCTAC	chr1	MIMAT0027357	8866563	8866585	-
hsa-miR-3648	6.15565	P	CCCTCGGCGATCC	chr21	MIMAT0018068	8987026	8987046	+
hsa-miR-519c-3p	6.15246	P	ATCCTCTAAAAAGATGCACTT	chr19	MIMAT0002832	53686522	53686543	+
hsa-miR-3682-3p	6.14963	P	CTACCTCCACCTGTATC	chr2	MIMAT0018110	53849136	53849156	-
hsa-miR-4659a-3p	6.14268	P	CGTTGCCATGTCTAAGA	chr8	MIMAT0019727	6745212	6745233	+
hsa-miR-4270	6.14252	P	GCCCTCCCCTGAC	chr3	MIMAT0016900	15496279	15496298	-
hsa-miR-27a-3p	6.13766	P	GCGGAACTTAGCCACTG	chr19	MIMAT0000084	13836447	13836467	-
hsa-miR-518b	6.13176	P	ACCTCTAAAGGGGAGCG	chr19	MIMAT0002844	53702787	53702808	+
hsa-miR-26b-5p	6.12744	P	ACCTATCCTGAATTACTTGA	chr2	MIMAT0000083	218000000	218000000	+
hsa-miR-6867-5p	6.12422	P	TCCCTTCTTCCTCTACA	chr17	MIMAT0027634	40193602	40193624	+
hsa-miR-4634	6.09467	P	CCCCGGGCCGG	chr5	MIMAT0019691	175000000	175000000	+
hsa-miR-15a-5p	6.08619	P	CACAAACCATTATGTGCTGCT	chr13	MIMAT0000068	50049167	50049188	-
hsa-miR-1234-3p	6.07585	P	GTGGGGTGGGT	chr8	MIMAT0005589	144000000	144000000	-
hsa-miR-101-3p	6.06616	P	TTCAGTTATCACAGTACTGT	chr9	MIMAT0000099	4850345	4850365	+
hsa-miR-1260a	6.05488	P	TGGTGGCAGAGGTGG	chr14	MIMAT0005911	77266231	77266248	+
hsa-miR-3141	6.03015	P	TCCTCCTCCACCCG	chr5	MIMAT0015010	155000000	155000000	-
hsa-miR-3667-5p	6.02253	P	ACCTTCTCCTCAATGGG	chr22	MIMAT0018089	49543437	49543458	-
hsa-miR-5699-5p	6.01926	P	CTTGTCCTTCCTTGTTG	chr10	MIMAT0027103	641748	641769	-
hsa-miR-370-3p	5.98273	P	ACCAGGTTCCACCC	chr14	MIMAT0000722	101000000	101000000	+
hsa-miR-663a	5.97695	P	GCGGTCCCGCGGC	chr20	MIMAT0003326	26208243	26208264	-
hsa-miR-4306	5.9761	P	TACTGCCTTTCTCTCCA	chr13	MIMAT0016858	99643123	99643139	+
hsa-miR-1305	5.97596	P	TCTCTCCCATTAGAGTTGA	chr4	MIMAT0005893	182000000	182000000	+
hsa-miR-151b	5.95823	P	AGACTGTGAGCTCCTC	chr14	MIMAT0010214	100000000	100000000	-
hsa-miR-8060	5.95325	P	GTCCTCCTACCCACT	chr3	MIMAT0030987	96360006	96360029	+
hsa-miR-4746-3p	5.92864	P	TCGGCCCGCAGG	chr19	MIMAT0019881	4446021	4446041	+
hsa-miR-182-5p	5.92654	P	AGTGTGAGTTCTACCAT	chr7	MIMAT0000259	130000000	130000000	-
hsa-miR-140-3p	5.86891	P	CCGTGGTTCTACCCT	chr16	MIMAT0004597	69933142	69933162	+
hsa-miR-4257	5.84603	P	CTCAGTCCCCACCT	chr1	MIMAT0016878	151000000	151000000	+
hsa-miR-6858-5p	5.83091	P	GTCCCTGCCAGCC	chrX	MIMAT0027616	154000000	154000000	+
hsa-miR-371a-3p	5.80476	P	ACACTCAAAAGATGGCGGC	chr19	MIMAT0000723	53787716	53787738	+
hsa-miR-4800-5p	5.7988	P	TCCTTCCTTCCTCGG	chr4	MIMAT0019978	2250127	2250147	-
hsa-miR-1181	5.78591	P	CGGCTCGGGTGG	chr19	MIMAT0005826	10403505	10403525	-
hsa-miR-4656	5.78024	P	ACAGGCCTCCTGCC	chr7	MIMAT0019723	4788608	4788630	-
hsa-miR-513c-5p	5.74723	P	ATAAACGACACCTCCTTGA	chrX	MIMAT0005789	147000000	147000000	-
hsa-miR-654-5p	5.70155	P	GCACATGTTCTGCGGCCCA	chr14	MIMAT0003330	101000000	101000000	+
hsa-miR-134-5p	5.69009	P	CCCCTCTGGTCAA	chr14	MIMAT0000447	101000000	101000000	+
hsa-miR-181a-5p	5.68632	P	ACTCACCGACAGCGT	chr9	MIMAT0000256	125000000	125000000	+
hsa-miR-3945	5.66193	P	ATATCAACCCTCTCCTATGC	chr4	MIMAT0018361	185000000	185000000	-
hsa-miR-1185-2-3p	5.65451	P	ATGAGAGTCTCCCCCT	chr14	MIMAT0022713	101000000	101000000	+
hsa-miR-505-3p	5.64307	P	AGGAAACCAGCAAGTGTTG	chrX	MIMAT0002876	140000000	140000000	-
hsa-miR-520h	5.62425	P	ACTCTAAAGGGAAGCACTTTG	chr19	MIMAT0002867	53742566	53742587	+
hsa-miR-498	5.60283	P	GAAAAACGCCCCCTGGC	chr19	MIMAT0002824	53674230	53674252	+
hsa-miR-423-5p	5.59025	P	AAAGTCTCGCTCTCTG	chr17	MIMAT0004748	30117095	30117117	+
hsa-miR-30a-5p	5.58955	P	CTTCCAGTCGAGGATG	chr6	MIMAT0000087	71403595	71403616	-
hsa-miR-6086	5.58472	P	CTCTGCCCTTCCCA	chrX	MIMAT0023711	13590293	13590312	+
hsa-miR-204-5p	5.57192	P	AGGCATAGGATGACAAAGGG	chr9	MIMAT0000265	70810031	70810052	-
hsa-miR-4298	5.57189	P	CTGCCTCCTCCTCC	chr11	MIMAT0016852	1859505	1859526	-
hsa-miR-483-5p	5.55167	P	CTCCCTTCTTTCCTC	chr11	MIMAT0004761	2134181	2134202	-
hsa-miR-590-5p	5.53287	P	CTGCACTTTTATGAATAAGCTC	chr7	MIMAT0003258	74191213	74191234	+
hsa-miR-629-3p	5.53111	P	GCTGGGCTTACGTTGG	chr15	MIMAT0003298	70079387	70079408	-
hsa-miR-4271	5.52103	P	CCCCACCTTTTCTTCC	chr3	MIMAT0016901	49274158	49274176	+
hsa-miR-520b	5.51844	P	CCCTCTAAAAGGAAGCACT	chr19	MIMAT0002843	53701267	53701287	+
hsa-miR-150-3p	5.51719	P	CTGTCCCCCAGGC	chr19	MIMAT0004610	49500797	49500818	-
hsa-miR-7152-3p	5.5145	P	GCCTCCTGTCCAGG	chr10	MIMAT0028215	71790781	71790800	+
hsa-miR-185-5p	5.49568	P	TCAGGAACTGCCTTTCT	chr22	MIMAT0000455	20033153	20033174	+
hsa-miR-8064	5.49404	P	GTCCGCTCGCTCA	chr3	MIMAT0030991	52846523	52846542	-
hsa-miR-718	5.48785	P	CGACGCCCGGC	chrX	MIMAT0012735	154000000	154000000	-
hsa-miR-572	5.48517	P	TGGGCCACCGCCG	chr4	MIMAT0003237	11368887	11368906	+
hsa-miR-4792	5.47482	P	GCCAGCGAGCGC	chr3	MIMAT0019964	24521412	24521429	-
hsa-miR-22-3p	5.46849	P	ACAGTTCTTCAACTGGCAG	chr17	MIMAT0000077	1713914	1713935	-
hsa-miR-126-3p	5.46661	P	CGCATTATTACTCACGGT	chr9	MIMAT0000445	137000000	137000000	+
hsa-miR-4778-5p	5.46584	P	CCTCTTCTTCCTTTACAG	chr2	MIMAT0019936	66358297	66358318	-
hsa-miR-6809-5p	5.45938	P	TGATCCTCTTCTTTCCTTG	chr2	MIMAT0027518	218000000	218000000	-
hsa-miR-4534	5.43403	P	AGACCCCTCCTCCAT	chr22	MIMAT0019073	37988829	37988845	+
hsa-miR-5195-3p	5.42899	P	AGCCCCCTCAGAGAA	chr14	MIMAT0021127	107000000	107000000	-
hsa-miR-8089	5.40462	P	CTGCCCCAATCCCC	chr5	MIMAT0031016	181000000	181000000	-
hsa-miR-6129	5.40313	P	TATACACCCAACTCCCT	chr17	MIMAT0024613	49288416	49288434	-
hsa-miR-4284	5.40189	P	ATGGGGTGATGTGAGC	chr7	MIMAT0016915	73711327	73711344	+
hsa-miR-4745-5p	5.38988	P	CGCCGTCCCGG	chr19	MIMAT0019878	804941	804963	+
hsa-miR-4538	5.37028	P	TCAGCCCAGCTCATC	chr14	MIMAT0019081	106000000	106000000	-
hsa-miR-4716-3p	5.36424	P	TCTCCATGTTTCCTTCC	chr15	MIMAT0019827	49169079	49169100	-
hsa-miR-4327	5.35791	P	CCAGTCCCCCATGC	chr21	MIMAT0016889	30375350	30375368	-
hsa-miR-520a-5p	5.34044	P	AGAAAGTACTTCCCTCTGG	chr19	MIMAT0002833	53690895	53690915	+
hsa-miR-3137	5.3381	P	ACCCCATTGCTCCCA	chr3	MIMAT0015005	195000000	195000000	-
hsa-miR-874-3p	5.3291	P	TCGGTCCCTCGGG	chr5	MIMAT0004911	138000000	138000000	-
hsa-miR-542-5p	5.31838	P	TCTCGTGACATGATGATCCC	chrX	MIMAT0003340	135000000	135000000	-
hsa-miR-4484	5.31593	P	TGGGGCTTCTCCCG	chr10	MIMAT0019018	126000000	126000000	+
hsa-miR-5581-5p	5.30552	P	TCTCCATTTCTCCTGGA	chr1	MIMAT0022275	37500973	37500994	-
hsa-miR-324-5p	5.30373	P	ACACCAATGCCCTAGGG	chr17	MIMAT0000761	7223342	7223364	-
hsa-miR-4689	5.30356	P	GGCCCCCACCATG	chr1	MIMAT0019778	5862711	5862732	-
hsa-miR-937-5p	5.30003	P	CCAGCCCCACCC	chr8	MIMAT0022938	144000000	144000000	-
hsa-miR-1912	5.2956	P	TTCACACTGCATGCTCT	chrX	MIMAT0007887	115000000	115000000	+
hsa-miR-193b-3p	5.29279	P	AGCGGGACTTTGAGGG	chr16	MIMAT0002819	14304017	14304038	+
hsa-miR-518c-5p	5.27759	P	CAGAAAGTGCTTCCCTC	chr19	MIMAT0002847	53708758	53708780	+
hsa-miR-17-3p	5.27589	P	CTACAAGTGCCTTCAC	chr13	MIMAT0000071	91350655	91350676	+
hsa-miR-4485-5p	5.2694	P	TCACTGGGCAGGCG	chr11	MIMAT0032116	10508305	10508320	-
hsa-miR-1224-5p	5.26155	P	CCACCTCCCGA	chr3	MIMAT0005458	184000000	184000000	+
hsa-miR-328-5p	5.24622	P	CCCTGAGCCCCTC	chr16	MIMAT0026486	67202367	67202389	-
hsa-miR-140-5p	5.24211	P	CTACCATAGGGTAAAACCACT	chr16	MIMAT0000431	69933103	69933124	+
hsa-miR-526b-5p	5.24128	P	ACAGAAAGTGCTTCCCTC	chr19	MIMAT0002835	53694406	53694428	+
hsa-miR-6846-5p	5.24033	P	ACTCTACCCCATCCAGC	chr8	MIMAT0027592	144000000	144000000	-
hsa-miR-6775-5p	5.21348	P	CCAGCCTCCCTCC	chr16	MIMAT0027450	87834631	87834655	-
hsa-miR-148b-3p	5.20924	P	ACAAAGTTCTGTGATGCAC	chr12	MIMAT0000759	54337278	54337299	+
hsa-miR-6767-5p	5.19865	P	TCTCCATGTGTCCCTG	chr16	MIMAT0027434	2445397	2445419	+
hsa-miR-512-5p	5.16813	P	GAAAGTGCCCTCAAGGCT	chr19	MIMAT0002822	53669176	53669198	+
hsa-miR-3135b	5.16251	P	CACCACTGCACTCG	chr6	MIMAT0018985	32749952	32749973	-
hsa-miR-4793-5p	5.09625	P	CCTCTGCCCTGTGG	chr3	MIMAT0019965	48644239	48644262	-
hsa-miR-4733-5p	5.09056	P	CACCGGGTCTAGCA	chr17	MIMAT0019857	31094395	31094416	-
hsa-miR-340-5p	5.08514	P	AATCAGTCTCATTGCTTTA	chr5	MIMAT0004692	180000000	180000000	-
hsa-miR-622	5.08424	P	GCTCCAACCTCAGCAGA	chr13	MIMAT0003291	90231242	90231262	+
hsa-miR-1914-3p	5.08355	P	CCTCCCAGTGCGG	chr20	MIMAT0007890	63941474	63941495	-
hsa-miR-8485	5.06963	P	ATACGTGTGTGTGTGTG	chr2	MIMAT0033692	50696172	50696192	-
hsa-miR-135a-5p	5.05271	P	TCACATAGGAATAAAAAGCCATA	chr3	MIMAT0000428	52294270	52294292	-
hsa-miR-6076	5.05065	P	CCACCTCTCCTCTGT	chr14	MIMAT0023701	49966399	49966419	+
hsa-miR-4485-3p	5.04544	P	TTAGGGTACCGCGGC	chr11	MIMAT0019019	10508277	10508296	-
hsa-miR-517c-3p	5.03653	P	ACACTCTAAAAGGATGCAC	chr19	MIMAT0002866	53741369	53741390	+
hsa-miR-4651	5.03485	P	GCCCGACCTCACC	chr7	MIMAT0019715	75915206	75915225	+
hsa-miR-3156-5p	5.02023	P	TGTCTCCCACTTCCAG	chr21	MIMAT0015030	13406431	13406452	-
hsa-miR-31-5p	4.99313	P	AGCTATGCCAGCATCTT	chr9	MIMAT0000089	21512158	21512178	-
hsa-miR-3940-5p	4.98788	P	CAGAGCCCGCCC	chr19	MIMAT0019229	6416470	6416489	-
hsa-miR-6794-5p	4.98691	P	GCTCACCCCCAGTC	chr19	MIMAT0027488	12852265	12852284	+
hsa-miR-4417	4.98439	P	CCCTCCGGGAAGC	chr1	MIMAT0018929	5564082	5564099	+
hsa-let-7f-5p	4.98007	P	AACTATACAATCTACTACCTC	chrX	MIMAT0000067	53557246	53557267	-
hsa-miR-1471	4.97159	P	ACACCTGGCTCCACA	chr2	MIMAT0007349	232000000	232000000	-
hsa-miR-652-5p	4.9366	P	TGAATGGCACCCTCTC	chrX	MIMAT0022709	110000000	110000000	+
hsa-miR-125a-5p	4.92592	P	TCACAGGTTAAAGGGTCTC	chr19	MIMAT0000443	51693268	51693291	+
hsa-miR-1236-5p	4.91528	P	TCCCCATTTCCCCTG	chr6	MIMAT0022945	31956918	31956939	-
hsa-miR-4422	4.90953	P	TGGGTACTTCCTGATGC	chr1	MIMAT0018935	55225656	55225676	+
hsa-miR-518e-5p	4.87198	P	CAGAAAGCGCTTCCCTCTA	chr19	MIMAT0005450	53729853	53729874	+
hsa-miR-1233-5p	4.86735	P	TGCCGTGCCCTGG	chr15	MIMAT0022943	34528347	34528368	-
hsa-miR-887-3p	4.86728	P	CCTCGGGATGGCGC	chr5	MIMAT0004951	15935229	15935250	+
hsa-miR-516a-5p	4.86365	P	GAAAGTGCTTCTTTCCTCG	chr19	MIMAT0004770	53761148	53761170	+
hsa-miR-6880-5p	4.86077	P	GAGCTGCCCTCTTCC	chr12	MIMAT0027660	124000000	124000000	-
hsa-miR-4695-5p	4.8278	P	CCTGCTCGCCCAC	chr1	MIMAT0019788	18883250	18883271	-
hsa-miR-4665-3p	4.82773	P	GGCGGGGGCTAC	chr9	MIMAT0019740	6007871	6007896	+
hsa-miR-340-3p	4.82709	P	GCTATAAAGTAACTGAGACGG	chr5	MIMAT0000750	180000000	180000000	-
hsa-miR-149-5p	4.82387	P	GGGAGTGAAGACACGGAG	chr2	MIMAT0000450	240000000	240000000	+
hsa-miR-1249-5p	4.81868	P	AACTTGGCCCATCTCC	chr22	MIMAT0032029	45200993	45201016	-
hsa-miR-6798-5p	4.81398	P	CCCAAGCTCGCCC	chr19	MIMAT0027496	49009911	49009933	+
hsa-miR-29c-3p	4.81328	P	TAACCGATTTCAAATGGTGCTA	chr1	MIMAT0000681	208000000	208000000	-
hsa-miR-3917	4.80364	P	CCCACCTGCTCAGT	chr1	MIMAT0018191	25906384	25906403	-
hsa-miR-4476	4.77789	P	GCCTGTCCCTAAATCC	chr9	MIMAT0019003	36893466	36893487	-
hsa-miR-5194	4.76806	P	CCATCCCATTCCAAAC	chr8	MIMAT0021125	130000000	130000000	-
hsa-miR-6779-5p	4.7568	P	GCCAAACCCAGCCC	chr17	MIMAT0027458	38914984	38915004	+
hsa-miR-181b-5p	4.75112	P	ACCCACCGACAGCA	chr9	MIMAT0000257	125000000	125000000	+
hsa-miR-1298-5p	4.74854	P	TACATCTGGACAGCCG	chrX	MIMAT0005800	115000000	115000000	+
hsa-miR-4463	4.74782	P	GGCCCCACCCCA	chr6	MIMAT0018987	75428446	75428462	+
hsa-miR-3125	4.74563	P	TCTCTCCACAGCTTCC	chr2	MIMAT0014988	12737376	12737395	+
hsa-miR-7-5p	4.7248	P	ACAACAAAATCACTAGTCTTCC	chr9	MIMAT0000252	83969812	83969834	-
hsa-miR-6831-5p	4.71054	P	GACCTCCTCCTCACA	chr5	MIMAT0027562	141000000	141000000	-
hsa-miR-660-5p	4.70093	P	CAACTCCGATATGCAATGG	chrX	MIMAT0003338	50013256	50013277	+
hsa-miR-301b-3p	4.69873	P	GCTTTGACAATATCATTGCAC	chr22	MIMAT0004958	21653025	21653047	+
hsa-miR-598-3p	4.69294	P	TGACGATGACAACGATGAC	chr8	MIMAT0003266	11035221	11035242	-
hsa-miR-4487	4.6915	P	CTGCCCTTCAGCCA	chr11	MIMAT0019021	47401023	47401041	+
hsa-miR-155-5p	4.6778	P	ACCCCTATCACGATTAG	chr21	MIMAT0000646	25573983	25574005	+
hsa-miR-522-3p	4.67756	P	ACACTCTAAAGGGAACCATTT	chr19	MIMAT0002868	53751264	53751285	+
hsa-miR-6807-5p	4.67361	P	CCTCTCCATTCCACTG	chr19	MIMAT0027514	58550285	58550306	+
hsa-miR-664b-3p	4.65358	P	TGTAGGCTGGGAGGC	chrX	MIMAT0022272	155000000	155000000	+
hsa-miR-5088-5p	4.64583	P	CCTCCATCCAATCCC	chr19	MIMAT0021080	49682122	49682145	+
hsa-miR-29b-3p	4.63769	P	AACACTGATTTCAAATGGTGC	chr7	MIMAT0000100	131000000	131000000	-
hsa-miR-421	4.63218	P	GCGCCCAATTAATGTCTG	chrX	MIMAT0003339	74218392	74218414	-
hsa-miR-6829-5p	4.63029	P	TGCCCCTTCTCAGCA	chr3	MIMAT0027558	196000000	196000000	-
hsa-miR-193b-5p	4.62463	P	TCATCTCGCCCTC	chr16	MIMAT0004767	14303980	14304001	+
hsa-miR-31-3p	4.61755	P	ATGGCAATATGTTGGCATAG	chr9	MIMAT0004504	21512121	21512142	-
hsa-miR-6512-5p	4.60819	P	TCTTCCAGCTCTTCTAATG	chr2	MIMAT0025480	177000000	177000000	-
hsa-miR-302b-5p	4.59044	P	GAAAGCACTTCCATGTTAAAG	chr4	MIMAT0000714	113000000	113000000	-
hsa-miR-4767	4.57768	P	GGCGGCGGCCA	chrX	MIMAT0019919	7147869	7147891	+
hsa-miR-371a-5p	4.5726	P	AGTGCCCCCACAG	chr19	MIMAT0004687	53787680	53787699	+
hsa-miR-34b-5p	4.56993	P	CAATCAGCTAATGACACTGCCT	chr11	MIMAT0000685	112000000	112000000	+
hsa-miR-4665-5p	4.56461	P	GCTCGCGCTCACG	chr9	MIMAT0019739	6007835	6007857	+
hsa-miR-6780a-5p	4.56394	P	TCTCCAGCTGTCTTCC	chr17	MIMAT0027460	42708124	42708146	-
hsa-miR-765	4.56248	P	CATCACCTTCCTTCTCCT	chr1	MIMAT0003945	157000000	157000000	-
hsa-miR-2276-3p	4.53917	P	CCTCGCCTCTGACA	chr13	MIMAT0011775	24162469	24162490	+
hsa-miR-532-5p	4.52358	P	ACGGTCCTACACTCAAG	chrX	MIMAT0002888	50003167	50003188	+
hsa-miR-564	4.51909	P	GCCTGCTGACACCGT	chr3	MIMAT0003228	44861903	44861921	+
hsa-miR-6778-5p	4.50842	P	ACCTGCCTCCTGTCC	chr17	MIMAT0027456	18340860	18340881	-
hsa-miR-3605-5p	4.49606	P	GGCTTCCTTGCTATCC	chr1	MIMAT0017981	33332449	33332471	-
hsa-miR-138-2-3p	4.49547	P	AACCCTGGTGTCGTGA	chr16	MIMAT0004596	56858574	56858595	+
hsa-miR-3138	4.49471	P	ACTCCCTCTACCTCACT	chr4	MIMAT0015006	10078622	10078645	-
hsa-miR-6833-5p	4.48556	P	TTTCTCCTCCCATCTTC	chr6	MIMAT0027566	32179821	32179842	+
hsa-miR-4513	4.48116	P	ATGGGCCTCCAGCC	chr15	MIMAT0019050	74788723	74788744	-
hsa-miR-520d-3p	4.48008	P	ACCCACCAAAGAGAAGCAC	chr19	MIMAT0002856	53720149	53720170	+
hsa-miR-222-3p	4.46224	P	ACCCAGTAGCCAG	chrX	MIMAT0000279	45747036	45747056	-
hsa-miR-6845-5p	4.45234	P	GCTCTCTGCTCTGGC	chr8	MIMAT0027590	144000000	144000000	-
hsa-miR-664b-5p	4.4481	P	TACCCAATCATCTCCCT	chrX	MIMAT0022271	155000000	155000000	+
hsa-miR-671-5p	4.44282	P	CTCCAGCCCCT	chr7	MIMAT0003880	151000000	151000000	+
hsa-miR-28-5p	4.43863	P	CTCAATAGACTGTGAGCTCC	chr3	MIMAT0000085	189000000	189000000	+
hsa-miR-9-5p	4.42567	P	TCATACAGCTAGATAACCA	chr5	MIMAT0000441	88666902	88666924	-
hsa-miR-6073	4.40993	P	GTAGCTGATAACTCACTACC	chr11	MIMAT0023698	15969555	15969574	-
hsa-miR-4734	4.40932	P	CGCCCTGACCGC	chr17	MIMAT0019859	38702270	38702291	-
hsa-miR-4433a-3p	4.40577	P	ATGTCCCACCCCCA	chr2	MIMAT0018949	64340809	64340829	+
hsa-miR-6808-5p	4.40228	P	CATGGTCCCACCTCC	chr1	MIMAT0027516	1339682	1339703	-
hsa-miR-454-3p	4.3918	P	ACCCTATAAGCAATATTGCAC	chr17	MIMAT0003885	59137787	59137809	-
hsa-miR-662	4.36764	P	CTGCTGGGCCACAACG	chr16	MIMAT0003325	770243	770263	+
hsa-miR-4701-3p	4.36723	P	ACACCACACCCATCAC	chr12	MIMAT0019799	48771980	48771999	-
hsa-miR-6772-5p	4.36504	P	CCTCAGCTCCAGCC	chr16	MIMAT0027444	57772326	57772347	-
hsa-miR-518e-3p	4.35694	P	CACTCTGAAGGGAAGCGC	chr19	MIMAT0002861	53729891	53729911	+
hsa-miR-6801-5p	4.34714	P	TCATTTCCTGCTGCCT	chr19	MIMAT0027502	52222025	52222047	+
hsa-miR-6856-5p	4.34519	P	CCACAGCACCACTG	chr9	MIMAT0027612	131000000	131000000	+
hsa-miR-362-5p	4.32445	P	ACTCACACCTAGGTTCC	chrX	MIMAT0000705	50008968	50008991	+
hsa-miR-30e-3p	4.32365	P	GCTGTAAACATCCGACTG	chr1	MIMAT0000693	40754413	40754434	+
hsa-miR-7846-3p	4.32104	P	CCTTCTCTCCAGGCT	chr1	MIMAT0030421	12167010	12167030	+
hsa-miR-10b-3p	4.31525	P	ATTCCCCTAGAATCGAATC	chr2	MIMAT0004556	176000000	176000000	+
hsa-miR-198	4.30905	P	GAACCTATCTCCCCTC	chr3	MIMAT0000228	120000000	120000000	-
hsa-miR-3127-5p	4.28341	P	CTTCCCATTCCACAAG	chr2	MIMAT0014990	96798288	96798310	+
hsa-miR-6768-5p	4.27255	P	CAGGGCCCCGC	chr16	MIMAT0027436	2463972	2463994	+
hsa-miR-224-5p	4.24557	P	AACGGAACCACTAGTGACTT	chrX	MIMAT0000281	152000000	152000000	-
hsa-miR-3622b-5p	4.24353	P	TCACCTGACCTCCCA	chr8	MIMAT0018005	27701726	27701745	-
hsa-miR-4488	4.24197	P	CGCCGGAGCCC	chr11	MIMAT0019022	61508599	61508616	+
hsa-miR-484	4.23848	P	ATCGGGAGGGGACTGA	chr16	MIMAT0002174	15643301	15643322	+
hsa-miR-1273f	4.2228	P	CACTGCAACCTCCATC	chr1	MIMAT0020601	52928698	52928716	+
hsa-miR-769-5p	4.22227	P	AGCTCAGAACCCAGAGGTC	chr19	MIMAT0003886	46018961	46018982	+
hsa-miR-20a-3p	4.20879	P	CTTTAAGTGCTCATAATGCAG	chr13	MIMAT0004493	91351108	91351129	+
hsa-miR-744-5p	4.20389	P	TGCTGTTAGCCCTA	chr17	MIMAT0004945	12081909	12081930	+
hsa-miR-518a-3p	4.20094	P	TCCAGCAAAGGGAAGCGC	chr19	MIMAT0002863	53739385	53739406	+
hsa-miR-3646	4.18648	P	TGGGCTGGGCTCA	chr20	MIMAT0018065	44408177	44408198	+
hsa-miR-9-3p	4.1858	P	ACTTTCGGTTATCTAGCTT	chr5	MIMAT0000442	88666866	88666887	-
hsa-miR-1288-3p	4.18061	P	TCTCCAGATCAGGGCA	chr17	MIMAT0005942	16282058	16282078	+
hsa-miR-521	4.17521	P	ACACTCTAAAGGGAAGTGCG	chr19	MIMAT0002854	53748689	53748710	+
hsa-miR-6824-5p	4.15769	P	TCCCTGGCCCAACC	chr3	MIMAT0027548	48633672	48633693	-
hsa-miR-6887-5p	4.14115	P	TGTCCTCTCCATCTGTC	chr19	MIMAT0027674	35122705	35122727	+
hsa-miR-4667-5p	4.12754	P	GGTTCTCCTTCTGCTC	chr9	MIMAT0019743	35608096	35608117	+
hsa-miR-4732-5p	4.11569	P	AGCTTCCTGCTCCCT	chr17	MIMAT0019855	28861700	28861722	-
hsa-miR-3610	4.1077	P	CGGCGCCTCCTT	chr8	MIMAT0017987	117000000	117000000	-
hsa-miR-6801-3p	4.106	P	GGCCAGTGAGTGGC	chr19	MIMAT0027503	52222074	52222093	+
hsa-miR-5008-5p	4.08609	P	CCACTGTGCCCCA	chr1	MIMAT0021039	228000000	228000000	-
hsa-miR-6723-5p	4.08271	P	GCCCCGACGTTACT	chr1	MIMAT0025855	632382	632403	-
hsa-miR-6849-5p	4.05239	P	TCCACACACTCCCCT	chr8	MIMAT0027598	144000000	144000000	-
hsa-miR-6784-5p	4.0447	P	CCCTCACCCAAAGC	chr17	MIMAT0027468	45114409	45114428	-
hsa-miR-4455	4.0394	P	AAAAACACACACACCCT	chr4	MIMAT0018977	185000000	185000000	-
hsa-miR-4646-5p	4.02683	P	TCCCTCAGCTCCTCT	chr6	MIMAT0019707	31701070	31701091	-
hsa-miR-4522	3.99383	P	ACCGGCCTACAGGC	chr17	MIMAT0019060	27293922	27293942	-
hsa-miR-486-5p	3.99119	P	CTCGGGGCAGCTCA	chr8	MIMAT0002177	41660444	41660465	+
hsa-miR-3911	3.97883	P	TGCCTCCTCCAGGA	chr9	MIMAT0018185	128000000	128000000	-
hsa-miR-186-5p	3.96639	P	AGCCCAAAAGGAGAATTCTTT	chr1	MIMAT0000456	71067681	71067702	-
hsa-miR-4253	3.96149	P	ACCCCCTGGACATGC	chr1	MIMAT0016882	22863169	22863186	-
hsa-miR-4743-5p	3.95793	P	ATGCCTCCTGTCCCA	chr18	MIMAT0019874	48670602	48670624	+
hsa-miR-4496	3.95515	P	CCCTCTCAGCTTCAGT	chr12	MIMAT0019031	109000000	109000000	+
hsa-miR-548q	3.94724	P	CCGCCATTACTTTTGC	chr10	MIMAT0011163	12725325	12725346	-
hsa-miR-514b-5p	3.94195	P	ATGATTGCCTCCCTCTT	chrX	MIMAT0015087	147000000	147000000	-
hsa-miR-1228-3p	3.93396	P	GGGGGGCGAGG	chr12	MIMAT0005583	57194555	57194574	+
hsa-miR-218-5p	3.91151	P	ACATGGTTAGATCAAGCACA	chr5	MIMAT0000275	169000000	169000000	-
hsa-miR-505-5p	3.90913	P	ACATCAATACTTCCTGGCTC	chrX	MIMAT0004776	140000000	140000000	-
hsa-miR-4647	3.90737	P	TTCCTCAGCACAGCAC	chr6	MIMAT0019709	44254253	44254275	-
hsa-miR-195-5p	3.90477	P	GCCAATATTTCTGTGCTGC	chr17	MIMAT0000461	7017667	7017687	-
hsa-miR-664a-5p	3.89385	P	ATCCAATCATTTTCCCTAGC	chr1	MIMAT0005948	220000000	220000000	-
hsa-miR-7114-5p	3.88892	P	ACAGGCACCCCACT	chr9	MIMAT0028125	137000000	137000000	-
hsa-miR-6758-5p	3.85042	P	ACATCACATCCTTCCCC	chr12	MIMAT0027416	57512693	57512715	+
hsa-miR-4738-3p	3.81573	P	TCCTCCAGGCGCTC	chr17	MIMAT0019867	75784530	75784551	-
hsa-miR-5585-3p	3.79619	P	ACCTGTAGTCCCAGCT	chr1	MIMAT0022286	32086986	32087007	+
hsa-miR-4462	3.79256	P	TTCCCAAGCCACCC	chr6	MIMAT0018986	37555366	37555388	-
hsa-miR-4787-3p	3.78959	P	GCGCGGGGCAG	chr3	MIMAT0019957	50675130	50675153	+
hsa-miR-3934-5p	3.77769	P	CTGCCTCAGTTTCCA	chr6	MIMAT0018349	33698152	33698173	+
hsa-miR-6075	3.76674	P	CACCAATGCCGCC	chr5	MIMAT0023700	1510767	1510787	-
hsa-miR-4314	3.76317	P	CTGTCCCATTTCCCA	chr17	MIMAT0016868	8088066	8088083	+
hsa-miR-4755-3p	3.76166	P	ACTTTCCCTTCAGAGCC	chr20	MIMAT0019896	34049162	34049183	+
hsa-miR-1247-3p	3.76054	P	GCTCCAGTCTCGACG	chr14	MIMAT0022721	102000000	102000000	-
hsa-miR-7106-5p	3.75996	P	CCCAAGATCCCCTCC	chr12	MIMAT0028109	113000000	113000000	-
hsa-miR-5684	3.75859	P	CTGTTGCTCAGGCTAG	chr19	MIMAT0022473	12787132	12787151	+
hsa-miR-6790-5p	3.75538	P	AACCCCGCCAAATCC	chr19	MIMAT0027480	6392961	6392983	-
hsa-miR-95-3p	3.74377	P	TGCTCAATAAATACCCGTTG	chr4	MIMAT0000094	8005312	8005333	-
hsa-miR-7845-5p	3.72896	P	CCACGACCCTCCC	chr2	MIMAT0030420	207000000	207000000	+
hsa-miR-601	3.72194	P	CTCCTCCAACAATCCTAGA	chr9	MIMAT0003269	123000000	123000000	-
hsa-miR-3164	3.71549	P	CGCCATTTCCCTTAAA	chr11	MIMAT0015038	69083185	69083206	+
hsa-miR-4449	3.70941	P	TGCCTCGCGCAGC	chr4	MIMAT0018968	52712720	52712741	+
hsa-miR-4419a	3.70473	P	TGCAGTCTCCTCCCT	chr1	MIMAT0018931	23057880	23057896	-
hsa-miR-4632-5p	3.70199	P	TCCGCCACACCCA	chr1	MIMAT0022977	12191713	12191735	+
hsa-miR-3197	3.69193	P	CGCCTTTCCGAGC	chr21	MIMAT0015082	41167564	41167586	+
hsa-miR-211-3p	3.6856	P	GCACCCCTTTGCTG	chr15	MIMAT0022694	31065059	31065079	-
hsa-miR-6747-5p	3.68536	P	TGTTCTGCCTCTTTCCA	chr11	MIMAT0027394	62567043	62567066	-
hsa-miR-4481	3.68271	P	AACCACCAGCCCAC	chr10	MIMAT0019015	12653181	12653197	-
hsa-miR-1229-3p	3.68075	P	CTGTGGGAGGGC	chr5	MIMAT0005584	180000000	180000000	-
hsa-miR-6748-5p	3.67933	P	AATCCAGTCCTTCCCA	chr11	MIMAT0027396	62789820	62789841	+
hsa-miR-6894-5p	3.67061	P	TCTGGCCCAGCTCT	chrX	MIMAT0027688	53198917	53198940	-
hsa-miR-4498	3.66952	P	CAGCACTTGCCCTG	chr12	MIMAT0019033	120000000	120000000	-
hsa-miR-1469	3.66107	P	GGAGCCCGCGC	chr15	MIMAT0007347	96333261	96333282	+
hsa-miR-6819-5p	3.65789	P	GCTCCTTGGCCCTC	chr22	MIMAT0027538	36286881	36286902	-
hsa-miR-518f-5p	3.65372	P	GAGAAAGTGCTTCCCT	chr19	MIMAT0002841	53700030	53700051	+
hsa-miR-3666	3.65182	P	TCGGCATCTACACTTGC	chr7	MIMAT0018088	115000000	115000000	+
hsa-miR-7157-5p	3.6468	P	TCTCTGGTGCCAATGA	chr2	MIMAT0028224	141000000	141000000	-
hsa-miR-3188	3.64106	P	CCCCGTATCCGCA	chr19	MIMAT0015070	18282129	18282151	+
hsa-miR-6840-3p	3.63944	P	CACCCCGCACAAAG	chr7	MIMAT0027583	100000000	100000000	+
hsa-miR-99b-3p	3.62882	P	CGGACCCACAGAC	chr19	MIMAT0004678	51692656	51692677	+
hsa-miR-5190	3.61997	P	TGGCTCCAGCTCAGT	chr18	MIMAT0021121	13459993	13460013	+
hsa-miR-1273c	3.61574	P	GACAGGGTCTCGTTTT	chr6	MIMAT0015017	155000000	155000000	+
hsa-miR-3926	3.61187	P	TCTCTGCCTGCTTTTTG	chr8	MIMAT0018201	12727242	12727262	+
hsa-miR-3937	3.60772	P	CCCCCATTGCTACAG	chrX	MIMAT0018352	39661276	39661298	+
hsa-miR-4685-5p	3.5965	P	AACCTTGCCCCACTC	chr10	MIMAT0019771	98431332	98431357	-
hsa-miR-4758-5p	3.5959	P	CAGCCCCACCGG	chr20	MIMAT0019903	62332534	62332556	-
hsa-miR-422a	3.59354	P	GCCTTCTGACCCTA	chr15	MIMAT0001339	63870989	63871010	-
hsa-miR-6757-5p	3.59231	P	TCATCCTGGCCTCCC	chr12	MIMAT0027414	53056949	53056970	+
hsa-miR-4444	3.58977	P	CGCCTCTTCCAACTC	chr3	MIMAT0018962	75214518	75214535	+
hsa-miR-6819-3p	3.58602	P	CTGGGGTGGGGAC	chr22	MIMAT0027539	36286847	36286867	-
hsa-miR-197-3p	3.57928	P	GCTGGGTGGAGAAGGTG	chr1	MIMAT0000227	110000000	110000000	+
hsa-miR-583	3.57781	P	GTAATGGGACCTTCCTCT	chr5	MIMAT0003248	96079153	96079173	+
hsa-miR-335-5p	3.57772	P	ACATTTTTCGTTATTGCTC	chr7	MIMAT0000765	130000000	130000000	+
hsa-miR-6741-5p	3.56839	P	CACGGCTCCCACC	chr1	MIMAT0027383	226000000	226000000	-
hsa-miR-550b-2-5p	3.56834	P	TGTCTTACTCCCTCAGG	chr7	MIMAT0022737	32733041	32733062	-
hsa-miR-3200-3p	3.56672	P	CAGACCTGAGTAGCGC	chr22	MIMAT0015085	30731610	30731631	+
hsa-miR-7156-3p	3.56283	P	ACCAGTTCCCCAAGTG	chr1	MIMAT0028223	77060180	77060202	+
hsa-miR-6722-3p	3.56082	P	CCTGGCCCACCC	chr9	MIMAT0025854	137000000	137000000	-
hsa-miR-200c-3p	3.55946	P	TCCATCATTACCCGG	chr12	MIMAT0000617	6963742	6963764	+
hsa-miR-3163	3.55212	P	GTCTTACTGCCCTCATT	chr11	MIMAT0015037	66934476	66934497	-
hsa-miR-3976	3.5503	P	ACATTAATCTTCCTGCTCT	chr18	MIMAT0019361	5840702	5840725	+
hsa-miR-3654	3.54552	P	TTCCTCAGCTTGTCCA	chr7	MIMAT0018074	133000000	133000000	-
hsa-miR-1226-5p	3.5346	P	CCCCATCCAGG	chr3	MIMAT0005576	47849555	47849580	+
hsa-miR-1261	3.52923	P	AAGCCAAAGCCTTATCC	chr11	MIMAT0005913	90869180	90869198	-
hsa-miR-519e-5p	3.52202	P	GAAAGTGCTCCCTTTTG	chr19	MIMAT0002828	53679953	53679974	+
hsa-miR-532-3p	3.50687	P	TGCAAGCCTTGGGTG	chrX	MIMAT0004780	50003204	50003225	+
hsa-miR-7151-3p	3.50531	P	TGAGCCCATTCCAGC	chr10	MIMAT0028213	67403351	67403371	-
hsa-miR-374c-5p	3.50257	P	AGCACTTAGCAGGTTGT	chrX	MIMAT0018443	74218561	74218582	+
hsa-miR-192-5p	3.49513	P	GGCTGTCAATTCATAGGTC	chr11	MIMAT0000222	64891203	64891223	-
hsa-miR-1237-5p	3.48759	P	CGCGCTTCGGCC	chr11	MIMAT0022946	64368651	64368671	+
hsa-miR-6069	3.47897	P	GGGGGCAGCAGG	chr22	MIMAT0023694	35336768	35336788	-
hsa-miR-424-3p	3.47282	P	ATAGCAGCGCCTCA	chrX	MIMAT0004749	135000000	135000000	-
hsa-miR-215-5p	3.47094	P	GTCTGTCAATTCATAGGTCAT	chr1	MIMAT0000272	220000000	220000000	-
hsa-miR-6872-5p	3.46454	P	CCTTGCCTCCTGATG	chr3	MIMAT0027644	50273241	50273260	+
hsa-miR-378d	3.46284	P	TTTCTGACTCCAAGTCC	chr8	MIMAT0018926	93916079	93916098	-
hsa-miR-3132	3.46228	P	TCCTCTGAGCTCCTTC	chr2	MIMAT0014997	220000000	220000000	-
hsa-miR-1908-3p	3.45437	P	CGGGGCGGAGC	chr11	MIMAT0026916	61815172	61815192	-
hsa-miR-6800-3p	3.45045	P	GGGGCGATGCCAG	chr19	MIMAT0027501	49832076	49832096	+
hsa-miR-183-3p	3.44872	P	TTATGGCCCTTCGGT	chr7	MIMAT0004560	130000000	130000000	-
hsa-miR-3194-5p	3.44773	P	CAGCCCTCCTGGTG	chr20	MIMAT0015078	51452948	51452968	-
hsa-miR-125b-5p	3.43448	P	TCACAAGTTAGGGTCTC	chr21	MIMAT0000423	16590253	16590274	+
hsa-miR-4468	3.42987	P	ATCTCATCCTTCTGCTCT	chr7	MIMAT0018995	138000000	138000000	+
hsa-miR-6738-5p	3.42476	P	CCCCTGTGCTCTTCT	chr1	MIMAT0027377	156000000	156000000	-
hsa-miR-1207-3p	3.41998	P	GAAATGAGGGCCAGC	chr8	MIMAT0005872	128000000	128000000	+
hsa-miR-3622a-5p	3.41197	P	CTCACCTGAGCTCCC	chr8	MIMAT0018003	27701690	27701711	+
hsa-miR-7-1-3p	3.40831	P	TATGGCAGACTGTGATTTG	chr9	MIMAT0004553	83969771	83969792	-
hsa-miR-4673	3.40595	P	TCCAGTCCGGCTCC	chr9	MIMAT0019755	137000000	137000000	-
hsa-miR-892b	3.40523	P	TCTACCCAGAAAGGAGCCA	chrX	MIMAT0004918	146000000	146000000	-
hsa-miR-3162-3p	3.40347	P	TGGGGAGTGGAGGG	chr11	MIMAT0019213	59595087	59595107	-
hsa-let-7e-5p	3.3966	P	AACTATACAACCTCCTACC	chr19	MIMAT0000066	51692793	51692814	+
hsa-miR-149-3p	3.39616	P	GCACAGCCCCCGT	chr2	MIMAT0004609	240000000	240000000	+
hsa-miR-3202	3.39453	P	ATTAAAGCTCTTCTCCCTT	chrX	MIMAT0015089	154000000	154000000	-
hsa-miR-6820-5p	3.39421	P	TGACCCCAGCTCTGC	chr22	MIMAT0027540	37967568	37967586	+
hsa-miR-6797-3p	3.39297	P	GTGGGGAGGGAAGG	chr19	MIMAT0027495	41869675	41869696	+
hsa-miR-1183	3.38357	P	TGCCCACTCTCACCA	chr7	MIMAT0005828	21471105	21471131	+
hsa-miR-7515	3.37994	P	GTCACCATCTTCCCTT	chr2	MIMAT0029310	6650418	6650435	+
hsa-miR-6889-5p	3.3748	P	ATTCCGGACCCCAGA	chr22	MIMAT0027678	41253023	41253045	-
hsa-miR-4323	3.37479	P	TCTGAGGCTGTGGGG	chr19	MIMAT0016875	42133455	42133472	-
hsa-miR-550a-3-5p	3.37336	P	CTCTTACTCCCTCAGGC	chr7	MIMAT0020925	29680789	29680808	-
hsa-miR-766-3p	3.36928	P	GCTGAGGCTGTGGGGCT	chrX	MIMAT0003888	120000000	120000000	-
hsa-miR-431-3p	3.36798	P	AGAAGCCCTGCAAGACG	chr14	MIMAT0004757	101000000	101000000	+
hsa-miR-652-3p	3.35871	P	CACAACCCTAGTGGC	chrX	MIMAT0003322	110000000	110000000	+
hsa-miR-4433b-3p	3.35719	P	ACGTCCCACCCCC	chr2	MIMAT0030414	64340769	64340789	-
hsa-miR-6774-5p	3.35648	P	CATACAGGGTCCCTCC	chr16	MIMAT0027448	85918352	85918376	+
hsa-miR-7162-3p	3.35522	P	GCTGCTGTTCCACC	chr10	MIMAT0028235	30368597	30368615	-
hsa-miR-22-5p	3.34666	P	TAAAGCTTGCCACTGAAG	chr17	MIMAT0004495	1713952	1713973	-
hsa-miR-6508-5p	3.3383	P	GGTGGGTCATGCATT	chr21	MIMAT0025472	39447014	39447034	+
hsa-miR-1249-3p	3.33774	P	TGAAGAAGGGGGGGA	chr22	MIMAT0005901	45200958	45200979	-
hsa-miR-6753-3p	3.33547	P	GTGCCAGGGCAGA	chr11	MIMAT0027407	68044932	68044953	+
hsa-miR-1973	3.33256	P	TATGCTACCTTTGCACG	chr4	MIMAT0009448	116000000	116000000	+
hsa-miR-6745	3.33228	P	AACCAGACCTTCTTCCA	chr11	MIMAT0027391	47179615	47179635	-
hsa-miR-1291	3.33023	P	ACTGCTGGTCTTCAGTC	chr12	MIMAT0005881	48654494	48654517	-
hsa-miR-3607-5p	3.32319	P	ACTGATTTGCTTCATCACA	chr5	MIMAT0017984	86620508	86620529	+
hsa-miR-6815-5p	3.31562	P	AATGACTCCTCCGGC	chr21	MIMAT0027530	45478271	45478293	+
hsa-miR-4655-5p	3.31184	P	CGACCCTCTGCCA	chr7	MIMAT0019721	1844223	1844244	-
hsa-miR-520e	3.30825	P	CCCTCAAAAAGGAAGCACT	chr19	MIMAT0002825	53675764	53675784	+
hsa-miR-3659	3.30689	P	TGCCCTCGTAGACAAC	chr1	MIMAT0018080	38089289	38089309	+
hsa-miR-6765-5p	3.30408	P	ACACACCCTCCTGGC	chr14	MIMAT0027430	105000000	105000000	-
hsa-miR-6766-3p	3.29986	P	TGAGGGTGGGGGAA	chr15	MIMAT0027433	89326742	89326763	-
hsa-miR-3713	3.28755	P	ACCATCCCCAAACGG	chr15	MIMAT0018164	76586647	76586666	+
hsa-miR-448	3.27626	P	ATGGGACATCCTACATATGCA	chrX	MIMAT0001532	115000000	115000000	+
hsa-miR-6851-3p	3.27044	P	CTGGAGGGGTACAAAG	chr9	MIMAT0027603	33467869	33467889	-
hsa-miR-500a-5p	3.26899	P	TCTCACCCAGGTAG	chrX	MIMAT0004773	50008443	50008465	+
hsa-miR-4514	3.26782	P	TTCCCCAATCCTGCC	chr15	MIMAT0019051	80997450	80997467	-
hsa-miR-202-3p	3.267	P	TTCCCATGCCCTATA	chr10	MIMAT0002811	133000000	133000000	-
hsa-miR-4433a-5p	3.26345	P	ACAGGAGTGGGGG	chr2	MIMAT0020956	64340770	64340790	+
hsa-miR-4486	3.26319	P	TGCCAGCCTCGCC	chr11	MIMAT0019020	19575314	19575330	+
hsa-miR-625-5p	3.2575	P	GGACTATAGAACTTTCCCC	chr14	MIMAT0003294	65471116	65471136	+
hsa-miR-6837-5p	3.25509	P	ACATTCCCTGCTGGC	chr7	MIMAT0027576	44051771	44051791	+
hsa-miR-501-5p	3.25462	P	TCTCACCCAGGGACAAAG	chrX	MIMAT0002872	50009735	50009756	+
hsa-miR-34a-3p	3.25209	P	AGGGCAGTATACTTGCTG	chr1	MIMAT0004557	9151693	9151714	-
hsa-miR-6765-3p	3.25132	P	CTGGGCGGGCC	chr14	MIMAT0027431	105000000	105000000	-
hsa-miR-345-5p	3.25081	P	GAGCCCTGGACTAG	chr14	MIMAT0000772	100000000	100000000	+
hsa-miR-1299	3.24469	P	TCCCTCACACAGAATTC	chr9	MIMAT0005887	40929010	40929031	-
hsa-miR-191-3p	3.2399	P	GGGGACGAAATCCAAG	chr3	MIMAT0001618	49020631	49020652	-
hsa-miR-4535	3.23967	P	GTCCCAGCCAGGTC	chr22	MIMAT0019075	48780331	48780347	+
hsa-miR-7854-3p	3.23195	P	TTCCCATCTGCGGTC	chr16	MIMAT0030429	81533942	81533962	+
hsa-miR-3692-5p	3.23097	P	CAGTATCCACTCCTGAC	chr6	MIMAT0018121	158000000	158000000	+
hsa-miR-200b-3p	3.22789	P	TCATCATTACCAGGCAG	chr1	MIMAT0000318	1167160	1167181	+
hsa-miR-1343-5p	3.22621	P	CCCACCCGGGGG	chr11	MIMAT0027038	34941851	34941872	+
hsa-miR-936	3.22591	P	CTGCGATTCCTCCCT	chr10	MIMAT0004979	104000000	104000000	-
hsa-miR-8087	3.22556	P	CCCCTGTAATCCAAGA	chr11	MIMAT0031014	27515015	27515037	-
hsa-miR-509-5p	3.22299	P	TGATTGCCACTGTCTGC	chrX	MIMAT0004779	147000000	147000000	-
hsa-miR-208a-5p	3.22232	P	GTATAACCCGGGCCA	chr14	MIMAT0026474	23388637	23388658	-
hsa-miR-6857-5p	3.2186	P	ACTGGCCTGACCCA	chrX	MIMAT0027614	53405739	53405760	-
hsa-miR-212-3p	3.21525	P	GGCCGTGACTGGAGAC	chr17	MIMAT0000269	2050290	2050310	-
hsa-miR-4758-3p	3.21519	P	GAGGGTGGTCAGCA	chr20	MIMAT0019904	62332490	62332512	-
hsa-miR-6739-5p	3.21006	P	TACTTGTTCTTTCTCTTTCC	chr1	MIMAT0027379	202000000	202000000	+
hsa-miR-1238-3p	3.2065	P	GGGGCAGACAGAC	chr19	MIMAT0005593	10552183	10552202	+
hsa-miR-4322	3.20622	P	CCCCACGCGCTG	chr19	MIMAT0016873	10230455	10230475	+
hsa-miR-760	3.20132	P	TCCCCACAGACCCA	chr1	MIMAT0004957	93846880	93846899	+
hsa-miR-378b	3.20072	P	TTCTGCCTCCAAGTCC	chr3	MIMAT0014999	10330262	10330280	+
hsa-miR-503-5p	3.20031	P	CTGCAGAACTGTTCCCGC	chrX	MIMAT0002874	135000000	135000000	-
hsa-miR-1910-3p	3.19798	P	TGTCATCCTGCTTCTGC	chr16	MIMAT0026917	85741631	85741650	-
hsa-miR-6737-3p	3.19611	P	CTGGGTAGGGGTGA	chr1	MIMAT0027376	154000000	154000000	-
hsa-miR-6804-5p	3.19554	P	CGTCACCTGCTGAC	chr19	MIMAT0027508	55230927	55230947	-
hsa-miR-582-5p	3.19436	P	AGTAACTGGTTGAACAACTGTA	chr5	MIMAT0003247	59703666	59703688	-
hsa-miR-4470	3.1889	P	TCTCGGCTTCCACG	chr8	MIMAT0018997	61714832	61714852	+
hsa-miR-501-3p	3.18473	P	AGAATCCTTGCCCGGG	chrX	MIMAT0004774	50009772	50009793	+
hsa-miR-4648	3.18109	P	CTCCCATTTGCAGTCC	chr7	MIMAT0019710	2527074	2527093	+
hsa-miR-7159-5p	3.17783	P	CCATCCTACACCCTTG	chr6	MIMAT0028228	33899135	33899155	+
hsa-miR-557	3.17505	P	AGACAAGGCCCACCCG	chr1	MIMAT0003221	168000000	168000000	+
hsa-miR-6760-5p	3.16827	P	TCTGCACTTCCACCTT	chr12	MIMAT0027420	111000000	111000000	+
hsa-miR-6777-3p	3.16684	P	CTGGGGGCCAGG	chr17	MIMAT0027455	17813480	17813499	-
hsa-miR-6788-5p	3.16505	P	TCTTCACCACTCTTCTCC	chr18	MIMAT0027476	10759624	10759644	-
hsa-miR-500a-3p	3.16413	P	CAGAATCCTTGCCCAGGT	chrX	MIMAT0002871	50008482	50008503	+
hsa-miR-5587-5p	3.16194	P	AGTCCCGGAGGTGA	chr16	MIMAT0022289	535316	535333	+
hsa-miR-504-3p	3.16138	P	GAAACCCTGCCCTG	chrX	MIMAT0026612	139000000	139000000	-
hsa-miR-4429	3.16012	P	CGCCTCTCAGCCC	chr2	MIMAT0018944	11540652	11540671	-
hsa-miR-4690-5p	3.16005	P	TTCAGCCCAGCCTCG	chr11	MIMAT0019779	65636310	65636331	+
hsa-miR-125b-1-3p	3.1599	P	AGCTCCCAAGAGCCT	chr11	MIMAT0004592	122000000	122000000	-
hsa-miR-30a-3p	3.15922	P	GCTGCAAACATCCGACT	chr6	MIMAT0000088	71403554	71403575	-
hsa-miR-423-3p	3.158	P	ACTGAGGGGCCTCA	chr17	MIMAT0001340	30117131	30117153	+
hsa-miR-3943	3.15754	P	CGCCAAGTGAAGCC	chr7	MIMAT0018359	43150917	43150939	+
hsa-miR-4783-3p	3.15734	P	GCAGACGCGCCC	chr2	MIMAT0019947	127000000	127000000	-
hsa-miR-203a-3p	3.15614	P	CTAGTGGTCCTAAACATT	chr14	MIMAT0000264	104000000	104000000	+
hsa-miR-490-5p	3.15497	P	ACCCACCTGGAGATC	chr7	MIMAT0004764	137000000	137000000	+
hsa-miR-8052	3.1463	P	GCTCATGCCCTCTACA	chr11	MIMAT0030979	131000000	131000000	+
hsa-miR-711	3.14478	P	CTTACGTCTCTCCCTG	chr3	MIMAT0012734	48578914	48578935	-
hsa-miR-1304-3p	3.14101	P	GGGGTTCGAGGCT	chr11	MIMAT0022720	93733691	93733712	-
hsa-miR-518c-3p	3.13846	P	ACACTCTAAAGAGAAGCGCTT	chr19	MIMAT0002848	53708796	53708818	+
hsa-miR-6753-5p	3.13716	P	TCAGCCCTGCTCTGC	chr11	MIMAT0027406	68044794	68044815	+
hsa-miR-4644	3.13655	P	CTTCTGTCTCTTTTCTCTC	chr6	MIMAT0019704	170000000	170000000	+
hsa-miR-5196-5p	3.1287	P	CCCAACCCTCGTCC	chr19	MIMAT0021128	35345541	35345562	+
hsa-miR-298	3.12402	P	TGGGAGAACCTCCCTG	chr20	MIMAT0004901	58818280	58818303	-
hsa-miR-6848-3p	3.12155	P	CTGGGGGCCAAGA	chr8	MIMAT0027597	144000000	144000000	-
hsa-miR-577	3.11797	P	CAGGTACCAATATTTTATCTA	chr4	MIMAT0003242	115000000	115000000	+
hsa-miR-4291	3.11535	P	AGCTGTTCCTGCTGAA	chr9	MIMAT0016922	93819367	93819382	+
hsa-miR-1307-5p	3.10866	P	AGCCGGTCGAGGT	chr10	MIMAT0022727	103000000	103000000	-
hsa-miR-1281	3.10675	P	GGGAGAGGAGGAGG	chr22	MIMAT0005939	41092545	41092561	+
hsa-miR-330-3p	3.10669	P	TCTCTGCAGGCCGTG	chr19	MIMAT0000751	45639009	45639031	-
hsa-miR-362-3p	3.10477	P	TGAATCCTTGAATAGGTGTG	chrX	MIMAT0004683	50009005	50009026	+
hsa-miR-6515-3p	3.10469	P	CTGGGGGGTAGATGA	chr19	MIMAT0025487	12940521	12940540	+
hsa-miR-3190-3p	3.1029	P	TCTCTGGCCGTCTACC	chr19	MIMAT0022839	47226988	47227010	+
hsa-miR-181d-5p	3.10006	P	ACCCACCGACAACAATG	chr19	MIMAT0002821	13874910	13874932	+
hsa-miR-6793-5p	3.09973	P	TCACCCCAACCCAGA	chr19	MIMAT0027486	10828978	10828999	+
hsa-miR-574-3p	3.0934	P	TGTGGGTGTGTGCATG	chr4	MIMAT0003239	38868092	38868113	+
hsa-miR-4773	3.09302	P	GCCTTTCTATGCTCCTG	chr2	MIMAT0019928	151000000	151000000	+
hsa-miR-6736-5p	3.09113	P	ACCACAGATGCCCTC	chr1	MIMAT0027373	146000000	146000000	-
hsa-miR-4441	3.08895	P	TACAATCTCCTCCCTGT	chr2	MIMAT0018959	239000000	239000000	-
hsa-miR-425-3p	3.08672	P	GGGCGGACACGAC	chr3	MIMAT0001343	49020159	49020180	-
hsa-miR-4508	3.08524	A	CGCGCGCCCAG	chr15	MIMAT0019045	23562107	23562123	-
hsa-miR-602	3.08467	P	GGGCCGCAGCTGTCG	chr9	MIMAT0003270	138000000	138000000	+
hsa-miR-129-2-3p	3.08394	P	ATGCTTTTTGGGGTAAGGG	chr11	MIMAT0004605	43581450	43581471	+
hsa-miR-623	3.08344	P	ACCCAACAGCCCCTGC	chr13	MIMAT0003292	99356146	99356168	+
hsa-miR-584-5p	3.08305	P	CTCAGTCCCAGGCAAAC	chr5	MIMAT0003249	149000000	149000000	-
hsa-miR-6865-5p	3.07714	P	TGAAGTCCCTCCTCTG	chr17	MIMAT0027630	4970123	4970145	-
hsa-miR-8073	3.07389	P	ACGACGCTCCCTGC	chr13	MIMAT0031000	110000000	110000000	+
hsa-miR-455-5p	3.07373	P	CGATGTAGTCCAAAGGCA	chr9	MIMAT0003150	114000000	114000000	+
hsa-miR-4740-5p	3.07176	P	CCTGCCCGAGAGG	chr17	MIMAT0019869	81400753	81400774	-
hsa-miR-4636	3.07084	P	CTAAAGGCTTTGAACACG	chr5	MIMAT0019693	9053865	9053886	-
hsa-miR-1208	3.06994	A	TCCGCCTGTCTGAAC	chr8	MIMAT0005873	128000000	128000000	+
hsa-miR-4749-3p	3.06918	P	CTGTGGGGGCAGG	chr19	MIMAT0019886	49854632	49854651	+
hsa-miR-181a-2-3p	3.06714	P	GGTACAGTCAACGGTCA	chr9	MIMAT0004558	125000000	125000000	+
hsa-miR-3151-3p	3.06584	P	AGGTGGGCTGTGGG	chr8	MIMAT0027026	103000000	103000000	+
hsa-miR-33a-5p	3.06137	P	TGCAATGCAACTACAATGCAC	chr22	MIMAT0000091	41900949	41900969	+
hsa-miR-708-5p	3.06123	P	CCCAGCTAGATTGTAA	chr11	MIMAT0004926	79402077	79402099	-
hsa-miR-34c-3p	3.05996	P	CCTGGCCGTGTGG	chr11	MIMAT0004677	112000000	112000000	+
hsa-miR-3154	3.05646	P	TCTGCTCCCAACTCC	chr9	MIMAT0015028	128000000	128000000	-
hsa-miR-221-5p	3.05623	P	AAATCTACATTGTATGCCAGG	chrX	MIMAT0004568	45746221	45746242	-
hsa-miR-4539	3.05594	P	GCCCAGCTCAGCC	chr14	MIMAT0019082	106000000	106000000	-
hsa-miR-4725-5p	3.05585	P	GGTGGGAAGGCTGC	chr17	MIMAT0019843	31575281	31575301	+
hsa-miR-6795-5p	3.0558	P	ACAGCCTCTCATCCTG	chr19	MIMAT0027490	15179322	15179345	-
hsa-miR-4313	3.0549	P	GGGTTTGGGGCCA	chr15	MIMAT0016865	75762286	75762305	-
hsa-miR-6889-3p	3.05445	P	CTGGGAAGTAGGGGC	chr22	MIMAT0027679	41252992	41253011	-
hsa-miR-617	3.05413	A	GCCACCTTCAAATGGGA	chr12	MIMAT0003286	80832593	80832614	-
hsa-miR-139-3p	3.05128	P	ACTCCAACAGGGCCG	chr11	MIMAT0004552	72615066	72615088	-
hsa-miR-3158-5p	3.04954	P	GAAGGGCTTCCTCTC	chr10	MIMAT0019211	102000000	102000000	-
hsa-miR-339-3p	3.04825	P	CGGCTCTGTCGTCG	chr7	MIMAT0004702	1022955	1022977	-
hsa-miR-3620-5p	3.04341	A	GGCCCAGCCCAG	chr1	MIMAT0022967	228000000	228000000	+
hsa-miR-4753-5p	3.04253	P	CTGTTCTCTTCCTTTGG	chr1	MIMAT0019890	235000000	235000000	-
hsa-miR-7114-3p	3.04234	P	CTGGTGGAGAGGGG	chr9	MIMAT0028126	137000000	137000000	-
hsa-miR-6500-5p	3.04208	A	GGACACCTGGAGTGG	chr1	MIMAT0025454	51060031	51060054	+
hsa-miR-6516-5p	3.03987	P	TGCTCACACCTGTTACT	chr17	MIMAT0030417	77089428	77089449	+
hsa-miR-5685	3.03929	P	CCCGTGATAACTGCTG	chr6	MIMAT0022475	53277002	53277023	+
hsa-miR-296-5p	3.03736	P	ACAGGATTGAGGGGGG	chr20	MIMAT0000690	58817661	58817681	-
hsa-miR-509-3-5p	3.03646	P	CATGATTGCCACGTCTG	chrX	MIMAT0004975	147000000	147000000	-
hsa-miR-4769-5p	3.03593	P	CTCATACCTTCTCTCCAT	chrX	MIMAT0019922	47587436	47587459	+
hsa-miR-378f	3.03536	P	CTTCTGGCTCCAAGTC	chr1	MIMAT0018932	23929121	23929140	+
hsa-miR-619-5p	3.0346	P	GGCTCATGCCTGTAATC	chr12	MIMAT0026622	109000000	109000000	-
hsa-miR-4707-5p	3.03145	P	CCAGAACCCGCCC	chr14	MIMAT0019807	22956998	22957020	-
hsa-miR-877-5p	3.02958	P	CCCTGCGCCATCT	chr6	MIMAT0004949	30584332	30584351	+
hsa-miR-6806-5p	3.02912	P	CCTGGGCCCTGC	chr19	MIMAT0027512	58334693	58334716	+
hsa-miR-5003-3p	3.02851	A	CCCCAACAACCTAGAA	chr5	MIMAT0021026	173000000	173000000	+
hsa-miR-193a-3p	3.02816	P	ACTGGGACTTTGTAGGC	chr17	MIMAT0000459	31560050	31560071	+
hsa-miR-7111-3p	3.02685	P	CTGGGAGGAGGGA	chr6	MIMAT0028120	35470558	35470579	+
hsa-miR-6799-5p	3.02562	A	CCAGCCCTGCACA	chr19	MIMAT0027498	49791871	49791890	+
hsa-miR-3907	3.02513	P	TGTGAGCCAGCCTGG	chr7	MIMAT0018179	151000000	151000000	-
hsa-miR-6081	3.02486	P	GGCGCCTTGGCC	chr9	MIMAT0023706	95065406	95065429	+
hsa-miR-664a-3p	3.02196	P	TGTAGGCTGGGGATAAA	chr1	MIMAT0005949	220000000	220000000	-
hsa-miR-519e-3p	3.02148	P	AACACTCTAAAAGGAGGCACTT	chr19	MIMAT0002829	53679991	53680012	+
hsa-miR-6836-3p	3.01335	P	CTGCGGGGCCG	chr7	MIMAT0027575	2257515	2257535	-
hsa-miR-4649-3p	3.01315	A	TGGGGAGAGGCAGG	chr7	MIMAT0019712	44110891	44110911	+
hsa-miR-1237-3p	3.01293	A	CTGGGGGACGG	chr11	MIMAT0005592	64368683	64368703	+
hsa-miR-550a-3p	3.00637	A	ATGTGCCTGAGGGAGTAA	chr7	MIMAT0003257	32733041	32733062	+
hsa-miR-4531	3.00534	A	TCAGAAGCCTTCTCCA	chr19	MIMAT0019070	44653689	44653705	-
hsa-miR-1271-5p	3.00456	P	TGAGTGCTTGCTAGGTG	chr5	MIMAT0005796	176000000	176000000	+
hsa-miR-4664-3p	3.003	A	GACGGGGCTCACA	chr8	MIMAT0019738	144000000	144000000	-
hsa-miR-5003-5p	2.99856	P	TCTACCCTGCAAGGTT	chr5	MIMAT0021025	173000000	173000000	+
hsa-miR-497-5p	2.99451	P	ACAAACCACAGTGTGCTG	chr17	MIMAT0002820	7017979	7017999	-
hsa-miR-342-5p	2.99168	P	TCAATCACAGATAGCACCC	chr14	MIMAT0004694	100000000	100000000	+
hsa-miR-6813-3p	2.9907	P	CTGGGGAGAGGGG	chr20	MIMAT0027527	64076955	64076975	-
hsa-miR-335-3p	2.98835	P	GGTCAGGAGCAATAATGAAAAA	chr7	MIMAT0004703	130000000	130000000	+
hsa-miR-4655-3p	2.98811	P	CCCCGGGGACCT	chr7	MIMAT0019722	1844189	1844209	-
hsa-miR-7109-5p	2.98786	P	AGCAGGGTCTCCTCC	chr22	MIMAT0028115	31621506	31621526	-
hsa-miR-3616-3p	2.98609	A	GCCTGCATCATGAAATG	chr20	MIMAT0017996	47167026	47167048	+
hsa-miR-4769-3p	2.98525	P	GTAGGGGAGGGAGG	chrX	MIMAT0019923	47587476	47587497	+
hsa-miR-361-3p	2.98476	P	AAATCAGAATCACACCTGGG	chrX	MIMAT0004682	85903641	85903663	-
hsa-miR-8055	2.98358	A	TCCGTCTGCTCATGTG	chr8	MIMAT0030982	6622134	6622156	-
hsa-miR-1273e	2.97918	P	TCCACTTCCTGGGTTC	chr17	MIMAT0018079	64425136	64425157	-
hsa-miR-8085	2.97394	A	GCCTCACAGTCCTCT	chr19	MIMAT0031012	44758667	44758687	+
hsa-miR-6880-3p	2.97278	A	CTGGGGGAGGAGAG	chr12	MIMAT0027661	124000000	124000000	-
hsa-miR-523-3p	2.96981	P	ACCCTCTATAGGGAAGCG	chr19	MIMAT0002840	53698437	53698459	+
hsa-miR-199b-5p	2.9659	P	GAACAGATAGTCTAAACACTGG	chr9	MIMAT0000263	128000000	128000000	-
hsa-miR-345-3p	2.96305	A	CTCCAGACCCCTCG	chr14	MIMAT0022698	100000000	100000000	+
hsa-miR-4294	2.95971	A	CCCTGCTGTAGACTCC	chr10	MIMAT0016849	48985561	48985577	-
hsa-miR-4419b	2.95873	A	CCATCTTCCTTCAGCC	chr12	MIMAT0019034	128000000	128000000	+
hsa-miR-30c-2-3p	2.95786	P	AGAGTAAACAGCCTTCTCC	chr6	MIMAT0004550	71376964	71376985	-
hsa-miR-4533	2.95737	A	AGCGTCCGGCAAC	chr20	MIMAT0019072	60478119	60478140	+
hsa-miR-3180-3p	2.95692	A	GGCCTCCGGAAGC	chr16	MIMAT0015058	18402189	18402210	-
hsa-miR-450a-5p	2.95395	A	ATATTAGGAACACATCGCAA	chrX	MIMAT0001545	135000000	135000000	-
hsa-miR-6861-5p	2.95355	P	CCTGGAGCCCCAC	chr12	MIMAT0027623	112000000	112000000	-
hsa-miR-636	2.95255	P	TGCGGGCGGGACG	chr17	MIMAT0003306	76736466	76736488	-
hsa-miR-610	2.95018	A	TCCCAGCACACATTTAGC	chr11	MIMAT0003278	28056830	28056850	+
hsa-miR-451a	2.94884	P	AACTCAGTAATGGTAACGGTTT	chr17	MIMAT0001631	28861403	28861424	-
hsa-miR-4710	2.94846	A	AACCACCTGCCCTCA	chr14	MIMAT0019815	105000000	105000000	-
hsa-miR-6763-3p	2.94632	A	CTGGGGGCAGAGG	chr12	MIMAT0027427	133000000	133000000	+
hsa-miR-4684-3p	2.94539	A	ACGTCTCCACCGAC	chr1	MIMAT0019770	22719566	22719587	+
hsa-miR-6797-5p	2.94343	P	TCCTGTTCTCAGCCC	chr19	MIMAT0027494	41869632	41869656	+
hsa-miR-4287	2.94092	P	AAAGTGCCCTCAAGGG	chr8	MIMAT0016917	27886088	27886106	-
hsa-miR-6792-5p	2.9395	A	TCACCCAGAGCCCC	chr19	MIMAT0027484	7617439	7617459	+
hsa-miR-365b-5p	2.93417	A	ACAGCTGCCCCTGA	chr17	MIMAT0022833	31575439	31575460	+
hsa-miR-4688	2.92989	A	CCCAGGTCCTCTGC	chr11	MIMAT0019777	46376456	46376477	+
hsa-miR-4453	2.92868	A	AACCGCTACAGACCAA	chr4	MIMAT0018975	153000000	153000000	+
hsa-miR-6805-5p	2.92754	A	ACACTCCACAAGCCG	chr19	MIMAT0027510	55388186	55388207	+
hsa-miR-1972	2.92637	P	TGAGCCACTGTGCC	chr16	MIMAT0009447	70030393	70030414	+
hsa-miR-5189-5p	2.92615	A	CCTGTCCATCCGCC	chr16	MIMAT0021120	88468943	88468966	+
hsa-miR-6795-3p	2.9255	A	CTGGGGGAAGAAACG	chr19	MIMAT0027491	15179283	15179303	-
hsa-miR-141-3p	2.9251	P	CCATCTTTACCAGACAG	chr12	MIMAT0000432	6964155	6964176	+
hsa-miR-492	2.92434	P	AAGAATCTTGTCCCGCAGG	chr12	MIMAT0002812	94834427	94834449	+
hsa-miR-4475	2.92253	P	ATAATGAATGCTTGGTCCC	chr9	MIMAT0019002	36823542	36823563	-
hsa-miR-365a-5p	2.91851	A	CACATCTGCCCCCA	chr16	MIMAT0009199	14309300	14309322	+
hsa-miR-3064-5p	2.91762	A	TTGCACACCACAACAG	chr17	MIMAT0019864	64500817	64500837	-
hsa-miR-1182	2.91716	A	GTCACATCCCTCCCA	chr1	MIMAT0005827	231000000	231000000	-
hsa-miR-6851-5p	2.91681	P	GCTGGCCCCTAGTAC	chr9	MIMAT0027602	33467908	33467930	-
hsa-miR-3689f	2.91579	A	TCCCAGGAAGCACG	chr9	MIMAT0019010	135000000	135000000	-
hsa-miR-6872-3p	2.91374	P	GACCGCGGCAGG	chr3	MIMAT0027645	50273275	50273295	+
hsa-miR-6737-5p	2.91339	P	CTCCAGGGCCGAC	chr1	MIMAT0027375	154000000	154000000	-
hsa-miR-100-5p	2.91079	A	CACAAGTTCGGATCTACGG	chr11	MIMAT0000098	122000000	122000000	-
hsa-miR-3663-5p	2.91	A	CCGAGCACCACGC	chr10	MIMAT0018084	117000000	117000000	-
hsa-miR-758-5p	2.9078	A	GTGTGCTCTCTGGTC	chr14	MIMAT0022929	101000000	101000000	+
hsa-miR-502-5p	2.90775	P	TAGCACCCAGATAGCAAGG	chrX	MIMAT0002873	50014613	50014633	+
hsa-miR-5096	2.9077	P	GCCTGACCAACATGG	chr4	MIMAT0020603	78820764	78820784	+
hsa-miR-4652-3p	2.90255	A	TGAGGGGATGGGTTAA	chr7	MIMAT0019717	93716977	93716998	+
hsa-miR-6760-3p	2.90155	A	CTGGGGAGAAGGGG	chr12	MIMAT0027421	111000000	111000000	+
hsa-miR-1270	2.90152	A	ACACAGCTCTTCCATATC	chr19	MIMAT0005924	20399320	20399342	-
hsa-miR-219a-5p	2.90101	A	AGAATTGCGTTTGGACAATCA	chr9	MIMAT0000276	128000000	128000000	-
hsa-miR-3925-5p	2.90075	A	AGGCTCCACTTTCAGT	chr6	MIMAT0018200	36622480	36622501	-
hsa-miR-3621	2.90046	P	CCTGCAGACCCCG	chr9	MIMAT0018002	137000000	137000000	-
hsa-miR-211-5p	2.89915	A	AGGCGAAGGATGACAAAGGGA	chr15	MIMAT0000268	31065095	31065116	-
hsa-miR-3161	2.89905	A	ATCTGGGCCTCTGTTC	chr11	MIMAT0015035	48096791	48096813	+
hsa-miR-6830-5p	2.89484	A	GATGTCCAGCCTCCT	chr5	MIMAT0027560	132000000	132000000	-
hsa-miR-517-5p	2.89459	A	AGACAGTGCTTCCATCT	chr19	MIMAT0002851	53741332	53741353	+
hsa-miR-6769a-5p	2.89429	A	AGGGCTCCTCCATACC	chr16	MIMAT0027438	4671323	4671343	+
hsa-miR-193a-5p	2.88601	A	TCATCTCGCCCGC	chr17	MIMAT0004614	31560016	31560037	+
hsa-miR-1180-3p	2.88573	A	ACACACCCACGCG	chr17	MIMAT0005825	19344513	19344534	-
hsa-miR-34c-5p	2.88446	A	GCAATCAGCTAACTACACTG	chr11	MIMAT0000686	112000000	112000000	+
hsa-miR-659-3p	2.88413	A	TGGGGACCCTCCCT	chr22	MIMAT0003337	37847693	37847714	-
hsa-miR-5580-3p	2.88403	A	GTGCTGGCTCACTTC	chr14	MIMAT0022274	53948427	53948448	-
hsa-miR-1825	2.88159	A	GGAGAGGAGGGCAC	chr20	MIMAT0006765	32237830	32237847	+
hsa-miR-128-2-5p	2.881	A	TCTCGTACAGTGTATCGG	chr3	MIMAT0031095	35744490	35744512	+
hsa-miR-542-3p	2.87652	A	TTTCAGTTATCAATCTGTCACA	chrX	MIMAT0003389	135000000	135000000	-
hsa-miR-1295a	2.87512	A	TCACCCAGATCTGCG	chr1	MIMAT0005885	171000000	171000000	-
hsa-miR-4768-3p	2.87447	A	ATTCTCTCTGGATCTCCT	chrX	MIMAT0019921	17425927	17425946	+
hsa-miR-8071	2.87424	A	CCACCCACTCCAGT	chr14	MIMAT0030998	106000000	106000000	+
hsa-miR-7844-5p	2.87413	A	TACACCACACAGTCCTA	chr12	MIMAT0030419	94571306	94571327	-
hsa-miR-33b-3p	2.87345	A	GGGCTGCACTGCCG	chr17	MIMAT0004811	17813857	17813878	-
hsa-miR-3934-3p	2.86977	A	TCCCAGCTGTGCAAC	chr6	MIMAT0022975	33698191	33698212	+
hsa-miR-4750-3p	2.8685	P	CTGCGGGAGGGG	chr19	MIMAT0022979	49888209	49888230	+
hsa-miR-32-5p	2.86774	P	TGCAACTTAGTAATGTGCAA	chr9	MIMAT0000090	109000000	109000000	-
hsa-miR-1199-5p	2.86553	A	CTGCGCGGCCC	chr19	MIMAT0031119	14073381	14073400	+
hsa-miR-6754-5p	2.86536	A	TCCTCCAAACCAGCC	chr11	MIMAT0027408	71473508	71473529	+
hsa-miR-6777-5p	2.86438	A	TCCACCACTGCCTGA	chr17	MIMAT0027454	17813518	17813540	-
hsa-miR-6802-5p	2.8634	A	GCTTCAAGCCCCCC	chr19	MIMAT0027504	55239952	55239971	-
hsa-miR-6865-3p	2.86269	A	GGCGGTAGGGAAAGA	chr17	MIMAT0027631	4970091	4970111	-
hsa-miR-452-5p	2.86198	A	TCAGTTTCCTCTGCAAA	chrX	MIMAT0001635	152000000	152000000	-
hsa-miR-548aw	2.86195	A	AACCGTGATGACTTTTGC	chr9	MIMAT0022471	133000000	133000000	+
hsa-miR-921	2.86166	P	GAATCCTGGTTCTGTCC	chr1	MIMAT0004971	166000000	166000000	-
hsa-miR-6743-5p	2.86032	A	GGGCCACCCGTC	chr11	MIMAT0027387	209341	209362	+
hsa-miR-1273d	2.859	A	ACTGCAGCCTCAACC	chr1	MIMAT0015090	10227727	10227751	+
hsa-miR-489-3p	2.85856	A	GCTGCCGTATATGTGATG	chr7	MIMAT0002805	93483947	93483968	-
hsa-miR-6796-3p	2.85817	A	CTGCGGGGAGGG	chr19	MIMAT0027493	40369887	40369907	+
hsa-miR-6776-5p	2.85756	A	AACCCCCACTGCAC	chr17	MIMAT0027452	2692896	2692914	-
hsa-miR-550a-5p	2.85715	A	GGGCTCTTACTCCCT	chr7	MIMAT0004800	32733002	32733024	+
hsa-miR-6847-5p	2.85606	A	GCTCACACTCCACTG	chr8	MIMAT0027594	144000000	144000000	+
hsa-miR-942-5p	2.85408	A	CACATGGCCAAAACAGAGAA	chr1	MIMAT0004985	117000000	117000000	+
hsa-miR-518f-3p	2.85095	P	CCTCTAAAGAGAAGCGCTTT	chr19	MIMAT0002842	53700067	53700087	+
hsa-miR-8079	2.84767	A	GCCAGCAGAGACGA	chr13	MIMAT0031006	44196171	44196190	-
hsa-miR-769-3p	2.84763	A	AACCAAGACCCCGGAG	chr19	MIMAT0003887	46019000	46019022	+
hsa-miR-6511b-5p	2.84711	A	TGTCAGCCCCACTTC	chr16	MIMAT0025847	15134117	15134140	-
hsa-miR-1470	2.84699	A	CGGGGTGCACGG	chr19	MIMAT0007348	15449548	15449568	+
hsa-miR-3653-3p	2.84514	A	CTTCAGTCAACTTCTTAG	chr22	MIMAT0018073	29333176	29333193	-
hsa-miR-7851-3p	2.84504	P	TCCAACCTCAGTCTCC	chr12	MIMAT0030426	42323740	42323761	-
hsa-miR-4436b-3p	2.84435	A	TTGTCCACTTCTTCCTG	chr2	MIMAT0019941	110000000	110000000	+
hsa-miR-4633-5p	2.84343	P	GAGGAGCTAGCCAGG	chr5	MIMAT0019689	129000000	129000000	+
hsa-miR-4749-5p	2.84227	A	GATGCCCTGGCCTG	chr19	MIMAT0019885	49854593	49854614	+
hsa-miR-6509-5p	2.84029	A	GTTCCACTGCCACTAC	chr7	MIMAT0025474	135000000	135000000	-
hsa-miR-19b-1-5p	2.83927	P	GCTGGATGCAAACCTGC	chr13	MIMAT0004491	91351207	91351229	+
hsa-miR-6820-3p	2.83806	A	CTGTGGCAGGGGA	chr22	MIMAT0027541	37967603	37967624	+
hsa-miR-548am-5p	2.83765	P	GGCAAAAACCGCAATTACTTTT	chrX	MIMAT0022740	16627055	16627076	-
hsa-miR-6825-5p	2.83686	P	ATGCTGACTCCACACC	chr3	MIMAT0027550	128000000	128000000	-
hsa-miR-9500	2.83451	A	GTGGTCACCATCTTCC	chr2	MIMAT0035542	219000000	219000000	+
hsa-miR-1287-3p	2.83416	P	ATCACTGCATCTGTGGC	chr10	MIMAT0026738	98395232	98395253	-
hsa-miR-3944-5p	2.8325	A	TCTCGGTTGGCCTG	chr10	MIMAT0019231	133000000	133000000	-
hsa-miR-3178	2.83177	P	CGATCCGGCCGC	chr16	MIMAT0015055	2531979	2531995	-
hsa-miR-592	2.83052	A	ACATCATCGCATATTGACAC	chr7	MIMAT0003260	127000000	127000000	-
hsa-miR-4261	2.83014	A	TGGGTCCCTGTTTCC	chr2	MIMAT0016890	10192624	10192639	-
hsa-miR-182-3p	2.82967	P	TAGTTGGCAAGTCTAGAACC	chr7	MIMAT0000260	130000000	130000000	-
hsa-miR-3180-5p	2.82881	A	CGACGTGGGGCG	chr16	MIMAT0015057	18402230	18402254	-
hsa-miR-181c-5p	2.8278	A	ACTCACCGACAGGTTGAAT	chr19	MIMAT0000258	13874725	13874746	+
hsa-miR-194-5p	2.82695	A	TCCACATGGAGTTGCT	chr11	MIMAT0000460	64891404	64891425	-
hsa-miR-6752-3p	2.82668	A	CTGGGAGTATGGGGG	chr11	MIMAT0027405	67490295	67490315	+
hsa-miR-6861-3p	2.82566	A	CTGGGGAGGAGAGG	chr12	MIMAT0027624	112000000	112000000	-
hsa-let-7d-5p	2.82542	A	AACTATGCAACCTACTACC	chr9	MIMAT0000065	94178841	94178862	+
hsa-miR-6881-5p	2.82264	A	TGACCCTCCTATCCTTAC	chr15	MIMAT0027662	74411406	74411427	-
hsa-miR-3065-5p	2.82256	A	TCCAGCATCAGTGATTTT	chr17	MIMAT0015066	81125886	81125908	+
hsa-miR-6824-3p	2.82242	A	CTGGGGTGGCAAGA	chr3	MIMAT0027549	48633636	48633656	-
hsa-miR-3131	2.82171	A	AAGGCCCTTCCACC	chr2	MIMAT0014996	219000000	219000000	-
hsa-miR-92b-3p	2.82046	P	GGAGGCCGGGACG	chr1	MIMAT0003218	155000000	155000000	+
hsa-miR-5589-5p	2.8194	A	ACTGCACAAGAGCACC	chr19	MIMAT0022297	10038354	10038374	+
hsa-miR-6781-5p	2.81847	A	ACGCCCTTGACCTC	chr17	MIMAT0027462	42823918	42823938	-
hsa-miR-378g	2.81758	A	CTTCTGACTCCAAGCC	chr1	MIMAT0018937	94745880	94745899	-
hsa-miR-3923	2.81733	A	CCCTAATCCAACATTACTAG	chr3	MIMAT0018198	79507937	79507958	+
hsa-miR-3617-5p	2.81674	A	CCCATCTTGCAACTATG	chr20	MIMAT0017997	45705150	45705171	-
hsa-miR-205-3p	2.81552	A	GAACTTCACTCCACTGA	chr1	MIMAT0009197	209000000	209000000	+
hsa-miR-145-5p	2.81529	A	AGGGATTCCTGGGAAAAC	chr5	MIMAT0000437	149000000	149000000	+
hsa-miR-125b-2-3p	2.81338	A	GTCCCAAGAGCCTGA	chr21	MIMAT0004603	16590290	16590311	+
hsa-miR-4707-3p	2.812	A	AGAACCTCGGCTGGG	chr14	MIMAT0019808	22956957	22956978	-
hsa-miR-106a-3p	2.8118	P	GTAAGAAGTGCTTACATTGCAG	chrX	MIMAT0004517	134000000	134000000	-
hsa-miR-4691-5p	2.81136	A	CCGCAGCTCATGGC	chr11	MIMAT0019781	68033910	68033932	+
hsa-miR-4725-3p	2.81135	A	CCCGACACTGACGC	chr17	MIMAT0019844	31575326	31575347	+
hsa-miR-4436a	2.81112	A	ATCCACTTCTGCCTGT	chr2	MIMAT0018952	88812425	88812445	+
hsa-miR-4659b-3p	2.80859	A	AGCTGCCATGTCTAAGA	chr8	MIMAT0019734	6745175	6745196	-
hsa-miR-6870-3p	2.80832	P	CTGAAAGGAGATGGGG	chr20	MIMAT0027641	10649636	10649657	-
hsa-miR-4472	2.80723	A	AAAACAACACCCCCC	chr8	MIMAT0018999	142000000	142000000	+
hsa-miR-4418	2.80628	A	CTGCTGAGTCCTGCA	chr1	MIMAT0018930	22266277	22266294	+
hsa-miR-6134	2.80585	A	TCTACATCCTACCACCTC	chrX	MIMAT0024618	28495575	28495593	-
hsa-miR-6844	2.80562	A	CTGTGAATTAAAAACAAAGAA	chr8	MIMAT0027589	125000000	125000000	-
hsa-miR-431-5p	2.80457	A	TGCATGACGGCCTGC	chr14	MIMAT0001625	101000000	101000000	+
hsa-miR-138-5p	2.80348	A	CGGCCTGATTCACA	chr3	MIMAT0000430	44114234	44114256	+
hsa-miR-628-3p	2.80249	A	TCGACTGCCACTCTT	chr15	MIMAT0003297	55372954	55372974	-
hsa-miR-4638-3p	2.80237	A	CGGCCGGCTGAG	chr5	MIMAT0019696	181000000	181000000	-
hsa-miR-6791-3p	2.80146	A	CTGCCGGAGACCA	chr19	MIMAT0027483	6736712	6736732	-
hsa-miR-6862-5p	2.7999	A	AAAGTCTCTCCCAGCA	chr16	MIMAT0027625	28724257	28724278	+
hsa-miR-6798-3p	2.7985	A	CTACAGGGGGATGGG	chr19	MIMAT0027497	49009952	49009972	+
hsa-miR-502-3p	2.79764	A	TGAATCCTTGCCCAGG	chrX	MIMAT0004775	50014649	50014670	+
hsa-miR-4489	2.79733	A	CGTCCTGCATCACTAG	chr11	MIMAT0019023	65649197	65649217	+
hsa-miR-3174	2.79671	A	GGCTCTGCATCTCTAAC	chr15	MIMAT0015051	90006764	90006786	+
hsa-miR-4259	2.79602	A	TCCTGACCCCTAGACC	chr1	MIMAT0016880	160000000	160000000	-
hsa-miR-184	2.79557	A	ACCCTTATCAGTTCTCCGTCCA	chr15	MIMAT0000454	79209840	79209861	+
hsa-miR-6732-5p	2.7935	A	GGCCAGCCTGCC	chr1	MIMAT0027365	37480235	37480254	+
hsa-miR-6516-3p	2.79291	A	TGTTTGCAGTATCATACATG	chr17	MIMAT0030418	77089469	77089490	+
hsa-miR-4256	2.78965	A	ACCTTCATCAGGTCAGA	chr1	MIMAT0016877	112000000	112000000	-
hsa-miR-378c	2.78935	A	CCACTCTTCTGACTCC	chr10	MIMAT0016847	131000000	131000000	-
hsa-miR-6751-5p	2.78686	A	CCAGACACCAACCTC	chr11	MIMAT0027402	65129951	65129973	-
hsa-miR-6746-5p	2.78671	A	CCAGGCCACCTCC	chr11	MIMAT0027392	61878252	61878273	-
hsa-miR-6839-5p	2.78639	A	TGGGTCGTCTCTTCAA	chr7	MIMAT0027580	64679069	64679090	+
hsa-miR-4436b-5p	2.78638	A	GGCAGGGCAGGC	chr2	MIMAT0019940	110000000	110000000	+
hsa-miR-4458	2.78504	A	TTCTTCCACACCTACCT	chr5	MIMAT0018980	8460933	8460951	+
hsa-miR-4482-3p	2.78482	A	GAGCCCCACTGAGA	chr10	MIMAT0020958	104000000	104000000	-
hsa-miR-6785-3p	2.78465	A	CTGGGGAAGGTGGG	chr17	MIMAT0027471	75498608	75498628	+
hsa-miR-5571-5p	2.78429	A	GGGAGGCTCCTTTGA	chr22	MIMAT0022257	22886291	22886311	+
hsa-miR-5584-5p	2.78424	A	TCTAGTTCTTCCCATTTCC	chr1	MIMAT0022283	44545493	44545514	+
hsa-miR-6886-5p	2.78366	A	AGCCCTCATCTCACCT	chr19	MIMAT0027672	11113479	11113499	+
hsa-miR-4310	2.78338	A	GGGACATGAATGCTGC	chr15	MIMAT0016862	41866505	41866520	-
hsa-miR-6796-5p	2.78299	A	CAGCCAGCTCTCCA	chr19	MIMAT0027492	40369851	40369873	+
hsa-miR-629-5p	2.78284	P	AGTTCTCCCAACGTAAAC	chr15	MIMAT0004810	70079427	70079447	-
hsa-miR-6876-5p	2.78269	A	TGAACTGCCTGTCTCC	chr8	MIMAT0027652	25345407	25345428	+
hsa-miR-214-3p	2.78145	A	ACTGCCTGTCTGT	chr1	MIMAT0000271	172000000	172000000	-
hsa-miR-4282	2.78082	A	TCCTGGATGCAAATTTTA	chr6	MIMAT0016912	72967697	72967714	-
hsa-miR-1539	2.77988	A	GGGCATCTGGGACG	chr18	MIMAT0007401	49487402	49487422	+
hsa-miR-6892-5p	2.77954	A	TCCTACTCTCCGGTCC	chr7	MIMAT0027684	143000000	143000000	+
hsa-miR-5700	2.77751	A	CCTTCAATAATTTAATGCATTA	chr12	MIMAT0022493	94561794	94561815	+
hsa-miR-21-3p	2.77702	A	ACAGCCCATCGACTG	chr17	MIMAT0004494	59841311	59841331	+
hsa-miR-3679-3p	2.77701	A	GATGAAGATTACTGGGGG	chr2	MIMAT0018105	134000000	134000000	+
hsa-miR-146a-5p	2.77652	A	AACCCATGGAATTCAGTTC	chr5	MIMAT0000449	160000000	160000000	+
hsa-miR-6871-5p	2.77635	A	GCAACCACCCCGA	chr20	MIMAT0027642	41169028	41169049	+
hsa-miR-150-5p	2.77619	A	CACTGGTACAAGGGTTGG	chr19	MIMAT0000451	49500832	49500853	-
hsa-miR-548g-3p	2.77344	A	GTACAAAAGTAATTACAGTTTT	chr4	MIMAT0005912	147000000	147000000	-
hsa-miR-30c-1-3p	2.77287	P	GGAGTAAACAACCCTCTCC	chr1	MIMAT0004674	40757339	40757360	+
hsa-miR-126-5p	2.77236	A	CGCGTACCAAAAGTAATAATG	chr9	MIMAT0000444	137000000	137000000	+
hsa-miR-513a-3p	2.772	A	CCTTCTCAGAAAGGTGAA	chrX	MIMAT0004777	147000000	147000000	-
hsa-miR-199a-3p	2.77179	A	TAACCAATGTGCAGACTACT	chr19	MIMAT0000232	10817429	10817450	-
hsa-miR-3689a-5p	2.77012	A	TCCCAGGAACCATGAT	chr9	MIMAT0018117	135000000	135000000	-
hsa-miR-6720-5p	2.77008	A	CGCGGCGCCTAC	chr6	MIMAT0027345	1390359	1390381	-
hsa-miR-3121-3p	2.76994	A	TGTCCTTTGCCTACTCT	chr1	MIMAT0014983	180000000	180000000	-
hsa-miR-1911-5p	2.7696	A	CCCAACAGACATGGC	chrX	MIMAT0007885	115000000	115000000	+
hsa-miR-876-3p	2.76902	A	TGAATTACTTTGTAAACCACCA	chr9	MIMAT0004925	28863636	28863657	-
hsa-miR-6726-5p	2.76742	A	ACCTGCAGACCCCA	chr1	MIMAT0027353	1296145	1296165	-
hsa-miR-378a-5p	2.76682	A	ACACAGGACCTGGAGTCA	chr5	MIMAT0000731	150000000	150000000	+
hsa-miR-665	2.76555	P	AGGGGCCTCAGCCT	chr14	MIMAT0004952	101000000	101000000	+
hsa-miR-3155b	2.76422	A	TCCCACTGCAGAGCC	chr10	MIMAT0019012	6152209	6152226	-
hsa-miR-6812-3p	2.76335	A	CTGGGGTCAGGGG	chr20	MIMAT0027525	45425553	45425573	+
hsa-miR-4731-3p	2.76303	A	AGTGTTGGGGGCCA	chr17	MIMAT0019854	15251634	15251655	-
hsa-miR-4448	2.76299	A	TACCCCTAGACCAAGGA	chr3	MIMAT0018967	184000000	184000000	+
hsa-miR-3189-5p	2.76282	A	TCCTACCCAGGGCA	chr19	MIMAT0019217	18386570	18386594	+
hsa-miR-4317	2.76264	A	AAACTCCCTGGCAATG	chr18	MIMAT0016872	6374399	6374415	-
hsa-miR-6858-3p	2.76224	A	AGGGGTGAGCAGGG	chrX	MIMAT0027617	154000000	154000000	+
hsa-let-7g-5p	2.76132	A	AACTGTACAAACTACTACCTC	chr3	MIMAT0000414	52268336	52268357	-
hsa-miR-4640-5p	2.76097	A	CCCACCAGCTGCT	chr6	MIMAT0019699	30890891	30890913	+
hsa-miR-338-3p	2.7608	A	CAACAAAATCACTGATGCTGG	chr17	MIMAT0000763	81125887	81125908	-
hsa-miR-3200-5p	2.75952	A	ACCTTGTGCGCCTTC	chr22	MIMAT0017392	30731569	30731590	+
hsa-miR-4784	2.75945	A	TCAGTCCCAGCATCTC	chr2	MIMAT0019948	131000000	131000000	-
hsa-miR-6870-5p	2.75929	A	TCAACCCCCATCTCC	chr20	MIMAT0027640	10649672	10649690	-
hsa-miR-4726-5p	2.75871	A	CCACTCCAGGCTCC	chr17	MIMAT0019845	38719691	38719713	+
hsa-miR-4785	2.7586	A	GCTGGCGGCGTC	chr2	MIMAT0019949	160000000	160000000	-
hsa-miR-520a-3p	2.75709	A	ACAGTCCAAAGGGAAGCACT	chr19	MIMAT0002834	53690933	53690954	+
hsa-miR-6877-5p	2.75609	A	GCAGCTTCCACCCT	chr9	MIMAT0027654	133000000	133000000	+
hsa-miR-181c-3p	2.75453	A	GTCCACTCAACGGTCG	chr19	MIMAT0004559	13874763	13874784	+
hsa-miR-3678-3p	2.75433	A	CCGGTCCGTACAAA	chr17	MIMAT0018103	75406137	75406158	+
hsa-miR-4451	2.75413	A	TGTCCTCAGCTCTACC	chr4	MIMAT0018973	85722515	85722531	+
hsa-miR-6074	2.75179	A	CCACCTAGCCTCTGA	chr12	MIMAT0023699	66023650	66023669	-
hsa-miR-4694-3p	2.74994	A	AGGTGTTATCCTGTCCA	chr11	MIMAT0019787	19760013	19760033	-
hsa-miR-641	2.74987	A	GAGGTGACTCTATCCTATG	chr19	MIMAT0003311	40282603	40282626	-
hsa-miR-6133	2.74947	A	TACCCAACCTCCTCCC	chr7	MIMAT0024617	133000000	133000000	+
hsa-miR-1306-3p	2.74928	A	CACCACCAGAGCCA	chr22	MIMAT0005950	20086112	20086129	+
hsa-miR-4675	2.74902	A	CCTGCTGGTCAATCAC	chr10	MIMAT0019757	20552015	20552036	+
hsa-miR-6729-5p	2.74852	A	GCCGCTCAGCCG	chr1	MIMAT0027359	12029163	12029184	+
hsa-miR-187-5p	2.74852	A	GCCCGGGTCCTGT	chr18	MIMAT0004561	35904871	35904892	-
hsa-miR-1285-3p	2.74811	A	AGGTCTCACTTTGTTGC	chr7	MIMAT0005876	92204027	92204048	-
hsa-miR-3935	2.74728	A	GTGGCTGGTGCTCG	chr16	MIMAT0018350	56245577	56245598	+
hsa-miR-16-2-3p	2.74691	P	TAAAGCAGCACAGTAATATTGG	chr3	MIMAT0004518	160000000	160000000	+
hsa-miR-6782-5p	2.74689	A	ACACCCCTGAATTCCC	chr17	MIMAT0027464	44207810	44207834	-
hsa-miR-548u	2.74547	A	CGCAAAAGTAATTGCAG	chr6	MIMAT0015013	57390180	57390202	+
hsa-miR-93-3p	2.74532	P	CGGGAAGTGCTAGCTC	chr7	MIMAT0004509	100000000	100000000	-
hsa-miR-3152-3p	2.74489	A	TTATTGCCCCTATTCTAACA	chr9	MIMAT0015025	18573350	18573371	+
hsa-miR-5010-5p	2.74446	A	AATTTTGCTCTGCCATCC	chr17	MIMAT0021043	42514208	42514229	+
hsa-miR-1273h-5p	2.74304	A	ACTGCAGCCTTGACC	chr16	MIMAT0030415	24203148	24203168	+
hsa-miR-3124-5p	2.74287	A	GACTTTGCCTTCGCC	chr1	MIMAT0014986	249000000	249000000	+
hsa-miR-3150b-5p	2.74263	A	GCTGGGGAGATCCTC	chr8	MIMAT0019226	95072961	95072982	-
hsa-miR-3609	2.74202	A	CAGCCAGTATTACTCATCA	chr7	MIMAT0017986	98881700	98881723	+
hsa-miR-153-3p	2.74143	A	GATCACTTTTGTGACTATGC	chr7	MIMAT0000439	158000000	158000000	-
hsa-miR-4776-5p	2.741	A	AGCCCTTGCCATCCT	chr2	MIMAT0019932	213000000	213000000	-
hsa-miR-4304	2.74025	A	TGCCCTGGACATGC	chr12	MIMAT0016854	123000000	123000000	-
hsa-miR-518d-3p	2.73969	A	GCTCCAAAGGGAAGCGCT	chr19	MIMAT0002864	53734929	53734949	+
hsa-miR-129-1-3p	2.73953	A	ATACTTTTTGGGGTAAGGG	chr7	MIMAT0004548	128000000	128000000	+
hsa-miR-634	2.73915	A	GTCCAAAGTTGGGGTGCT	chr17	MIMAT0003304	66787132	66787153	+
hsa-miR-524-3p	2.73887	A	ACTCCAAAGGGAAGCGCC	chr19	MIMAT0002850	53711054	53711074	+
hsa-miR-326	2.73857	P	CTGGAGGAAGGGCCCAG	chr11	MIMAT0000756	75335108	75335127	-
hsa-miR-133b	2.73835	A	TAGCTGGTTGAAGGGGACC	chr6	MIMAT0000770	52148988	52149009	+
hsa-miR-4719	2.73821	A	CCTGCATATTATAGATTTGTG	chr16	MIMAT0019832	76868988	76869009	+
hsa-miR-6722-5p	2.73766	A	GCATGTGGTCGGGT	chr9	MIMAT0025853	137000000	137000000	-
hsa-miR-4510	2.73673	A	AACCATACATCCTACTCCC	chr15	MIMAT0019047	35926863	35926884	+
hsa-miR-186-3p	2.73598	A	CCCAAAAAATTCACCTTTGGGC	chr1	MIMAT0004612	71067642	71067663	-
hsa-miR-625-3p	2.73582	A	TGAGGGGGAAAGTTCTATA	chr14	MIMAT0004808	65471153	65471174	+
hsa-miR-8053	2.7358	A	TGCCATTGAGTTCCAAA	chr4	MIMAT0030980	47652679	47652702	+
hsa-miR-15b-3p	2.73464	P	TAGAGCAGCAAATAATGATTCG	chr3	MIMAT0004586	160000000	160000000	+
hsa-miR-6855-3p	2.7338	A	CTGTGGGGTTGAAGG	chr9	MIMAT0027611	130000000	130000000	+
hsa-miR-4450	2.73267	A	TCACCACTTCTCCAAATC	chr4	MIMAT0018971	76573572	76573593	+
hsa-miR-598-5p	2.73168	A	GCTCACACCATCGG	chr8	MIMAT0026620	11035257	11035279	-
hsa-miR-4700-3p	2.73152	A	CACTGGGGTGAGGA	chr12	MIMAT0019797	121000000	121000000	+
hsa-miR-614	2.7311	A	CCACCTGGCAAGAACAG	chr12	MIMAT0003282	12915882	12915904	+
hsa-miR-4793-3p	2.73029	A	AGCCAGCCAACTCAC	chr3	MIMAT0019966	48644201	48644223	-
hsa-miR-32-3p	2.72966	A	AAATATCACACACACTAAATTG	chr9	MIMAT0004505	109000000	109000000	-
hsa-miR-6859-5p	2.72958	A	TGTCCTGAGCCCATG	chr16	MIMAT0027618	17092	17114	-
hsa-miR-6882-5p	2.72917	A	CTGCTTCAGCTCCTG	chr15	MIMAT0027664	74840681	74840702	-
hsa-miR-3189-3p	2.72773	A	CTACCCCATCAGACCC	chr19	MIMAT0015071	18386607	18386627	+
hsa-miR-1301-5p	2.72749	A	TGCTGCGGTGCCT	chr2	MIMAT0026639	25328689	25328707	-
hsa-miR-4750-5p	2.72665	A	CACTCAACCACCTCC	chr19	MIMAT0019887	49888177	49888198	+
hsa-miR-1254	2.72486	A	ACTGCAGGCTCCAGC	chr10	MIMAT0005905	68759335	68759358	+
hsa-miR-548ad-5p	2.72382	A	CAAAAACCACAATTACTTTT	chr2	MIMAT0032114	35471420	35471439	+
hsa-miR-3529-5p	2.72288	A	AACAACAAATCCCAGTCT	chr15	MIMAT0019828	88611894	88611915	-
hsa-miR-200b-5p	2.72244	A	TCCAATGCTGCCCAG	chr1	MIMAT0004571	1167124	1167145	+
hsa-miR-518a-5p	2.72117	A	GAAAGGGCTTCCCTT	chr19	MIMAT0005457	53739348	53739367	+
hsa-miR-373-5p	2.7207	A	GGAAAGCGCCCCC	chr19	MIMAT0000725	53788710	53788731	+
hsa-miR-10a-3p	2.71965	A	TATTCCCCTAGATACGAA	chr17	MIMAT0004555	48579864	48579885	-
hsa-miR-4279	2.71963	A	GAAGCCGGGAGGA	chr5	MIMAT0016909	31936112	31936127	-
hsa-miR-1277-3p	2.71928	A	AAAATACATATATATCTACGTA	chrX	MIMAT0005933	118000000	118000000	+
hsa-miR-5009-5p	2.71906	A	ATCCCCAAATCTGAAAAAG	chr15	MIMAT0021041	89883987	89884010	-
hsa-let-7b-5p	2.71888	A	AACCACACAACCTACTACC	chr22	MIMAT0000063	46113691	46113712	+
hsa-miR-4729	2.71871	A	TAGCTTCCCAACAGATAAA	chr17	MIMAT0019851	59366092	59366113	+
hsa-miR-369-5p	2.71747	A	GCGAATATAACACGGTCGAT	chr14	MIMAT0001621	101000000	101000000	+
hsa-miR-6730-5p	2.71711	A	TCTGACAACCCCTCC	chr1	MIMAT0027361	12578996	12579018	-
hsa-miR-1266-3p	2.71635	A	TCCCTCAGGGCATAGA	chr15	MIMAT0026742	52277131	52277152	-
hsa-miR-3147	2.71627	A	TCACACCCTCCTCAC	chr7	MIMAT0015019	57405030	57405053	+
hsa-miR-6511a-5p	2.71523	A	CCTGTCAGCCCCA	chr16	MIMAT0025478	18344053	18344075	-
hsa-miR-196a-5p	2.71513	A	CCCAACAACATGAAACTACC	chr17	MIMAT0000226	48632532	48632553	-
hsa-miR-3120-3p	2.71282	A	TGCCTGTCTACACTTGC	chr1	MIMAT0014982	172000000	172000000	+
hsa-miR-4274	2.71281	A	CAGGGGGAGGGAC	chr4	MIMAT0016906	7460091	7460108	+
hsa-miR-6873-5p	2.7114	A	ATTGCCCTCTGTATTCCC	chr6	MIMAT0027646	33287263	33287284	-
hsa-miR-219a-2-3p	2.71122	A	ACAGATGTCCAGCCAC	chr9	MIMAT0004675	128000000	128000000	-
hsa-let-7b-3p	2.71044	A	GGGAAGGCAGTAGGTT	chr22	MIMAT0004482	46113745	46113766	+
hsa-miR-378e	2.71029	A	TCCTGACTCCAAGTCC	chr5	MIMAT0018927	170000000	170000000	+
hsa-miR-4518	2.71022	A	TCTCAGCACAGTTATCATC	chr16	MIMAT0019055	30503968	30503993	+
hsa-miR-2277-3p	2.70979	A	GAGCCAGGCAGGG	chr5	MIMAT0011777	93620710	93620730	-
hsa-miR-6860	2.70927	A	ACTCACCACAGCCCT	chr11	MIMAT0027622	67045683	67045704	+
hsa-miR-924	2.70888	A	GCAAGACATCACAAGACTCT	chr18	MIMAT0004974	39622153	39622172	-
hsa-miR-3660	2.70871	A	TCAAAATGCTCTCCTGTC	chr5	MIMAT0018081	90016641	90016661	-
hsa-miR-3620-3p	2.70854	A	CTGGGTGCGGGAT	chr1	MIMAT0018001	228000000	228000000	+
hsa-miR-4303	2.70838	A	CTGTCCTCAGCTCAGA	chr12	MIMAT0016856	97995422	97995438	-
hsa-miR-1-3p	2.70809	A	ATACATACTTCTTTACATTCC	chr20	MIMAT0000416	62554351	62554372	+
hsa-miR-545-3p	2.70668	A	GCACACAATAAATGTTTGCTGA	chrX	MIMAT0003165	74287126	74287147	-
hsa-miR-1301-3p	2.70653	A	GAAGTCACTCCCAGG	chr2	MIMAT0005797	25328651	25328674	-
hsa-miR-4764-5p	2.70616	A	AGATAACTCCTTCCACATC	chr22	MIMAT0019914	33436640	33436660	-
hsa-miR-6834-3p	2.70527	A	TGATGGAGGGATGGGA	chr6	MIMAT0027569	33290305	33290324	+
hsa-miR-1306-5p	2.70507	A	TGGACGTTTGCAGGG	chr22	MIMAT0022726	20086072	20086093	+
hsa-miR-873-5p	2.70478	A	AGGAGACTCACAAGTTCCTG	chr9	MIMAT0004953	28888925	28888945	-
hsa-miR-1252-5p	2.70335	A	TAAATGAATTCAATTTCCTTCT	chr12	MIMAT0005944	79419261	79419282	+
hsa-miR-6720-3p	2.70318	A	TCTACCAGTTCCTGCAG	chr6	MIMAT0025851	1390324	1390345	-
hsa-miR-493-3p	2.7028	A	CCTGGCACACAGTAG	chr14	MIMAT0003161	101000000	101000000	+
hsa-miR-4666b	2.70273	A	GGGAATTACAATCTGACA	chrX	MIMAT0022485	29574286	29574308	+
hsa-miR-23b-5p	2.70234	A	AAATCAGCATGCCAGGAACC	chr9	MIMAT0004587	95085227	95085248	+
hsa-miR-4728-3p	2.70231	A	CTGGGGCAGGAGG	chr17	MIMAT0019850	39726537	39726561	+
hsa-miR-548f-3p	2.70226	A	AAAAGTAATTACAGTTTTT	chrX	MIMAT0005895	32641490	32641508	-
hsa-miR-432-5p	2.70218	A	CCACCCAATGACCTACTC	chr14	MIMAT0002814	101000000	101000000	+
hsa-miR-3159	2.70143	A	GTGGCCGACACTTG	chr11	MIMAT0015033	18387796	18387817	+
hsa-miR-3065-3p	2.70086	A	CTCCAACAATATCCTGGT	chr17	MIMAT0015378	81125926	81125948	+
hsa-miR-548ap-5p	2.7004	A	AAAGACCGCAATTACTTTT	chr15	MIMAT0021037	85825655	85825673	+
hsa-let-7i-5p	2.6999	A	AACAGCACAAACTACTACCTC	chr12	MIMAT0000415	62603691	62603712	+
hsa-miR-3149	2.69899	A	ATACACACACATATCCATACA	chr8	MIMAT0015022	76966778	76966800	-
hsa-miR-301a-5p	2.69886	A	AGTAGTGCAATAAAGTCAGA	chr17	MIMAT0022696	59151187	59151208	-
hsa-miR-6769b-3p	2.69831	A	CTATGGGTGGGACAGA	chr1	MIMAT0027621	206000000	206000000	+
hsa-miR-429	2.69752	A	ACGGTTTTACCAGACAGTA	chr1	MIMAT0001536	1169055	1169076	+
hsa-miR-4269	2.69729	A	GCCAGGGCTGTCTG	chr2	MIMAT0016897	239000000	239000000	+
hsa-miR-30b-3p	2.69689	A	GAAGTAAACATCCACCTCC	chr8	MIMAT0004589	135000000	135000000	-
hsa-miR-3675-3p	2.69612	A	TTGGGGGAGTTCCTTA	chr1	MIMAT0018099	16858958	16858979	-
hsa-miR-569	2.6961	A	ACTTTCCAGGATTCATTAAC	chr3	MIMAT0003234	171000000	171000000	-
hsa-miR-933	2.69521	P	GGGAGAGGTCTCCCT	chr2	MIMAT0004976	175000000	175000000	-
hsa-miR-548d-5p	2.69514	A	GGCAAAAACCACAATTACTTTT	chr8	MIMAT0004812	123000000	123000000	-
hsa-miR-3685	2.69488	A	AGTCTTCAGGTAGGGTAG	chr12	MIMAT0018113	95309928	95309949	+
hsa-miR-4748	2.69473	A	AGCAAATCCTCCCCAA	chr19	MIMAT0019884	10780263	10780283	+
hsa-miR-7111-5p	2.69444	A	ATGGCCTGTCCTTCC	chr6	MIMAT0028119	35470509	35470530	+
hsa-miR-4457	2.69413	A	TACGCCAGTCAATACCT	chr5	MIMAT0018979	1309314	1309335	-
hsa-miR-5590-3p	2.6941	A	TTGCCATACATGAACTTTATT	chr2	MIMAT0022300	135000000	135000000	+
hsa-miR-631	2.69373	A	GCTGAGGTCTGGGCC	chr15	MIMAT0003300	75353650	75353670	-
hsa-miR-142-3p	2.69301	A	TCCATAAAGTAGGAAACACTACA	chr17	MIMAT0000434	58331245	58331267	-
hsa-miR-4727-3p	2.69289	A	GAATCTGCCAGCTTCC	chr17	MIMAT0019848	38825871	38825892	+
hsa-miR-632	2.69268	A	TCCCACAGGAAGCAGAC	chr17	MIMAT0003302	32350169	32350187	+
hsa-miR-548a-5p	2.69254	A	GGTAAAACTCGCAATTACTTTT	chr8	MIMAT0004803	104000000	104000000	-
hsa-miR-3942-3p	2.6923	A	ATGTAATACTGTTATCTGAAA	chr15	MIMAT0019230	35372280	35372300	-
hsa-miR-6834-5p	2.69179	A	CCACAAATCCCAGTCC	chr6	MIMAT0027568	33290245	33290265	+
hsa-miR-190a-5p	2.6905	A	ACCTAATATATCAAACATATCA	chr15	MIMAT0000458	62823971	62823992	+
hsa-miR-3170	2.68995	A	ACTGTCTGTCTCAGAACC	chr13	MIMAT0015045	98208533	98208554	+
hsa-miR-23a-5p	2.68856	A	AAATCCCATCCCCAG	chr19	MIMAT0004496	13836630	13836651	-
hsa-miR-1238-5p	2.68843	A	CACACACTGGGGCT	chr19	MIMAT0022947	10552122	10552144	+
hsa-miR-5583-3p	2.68827	A	CCAAACTAATATACCCATATTC	chr18	MIMAT0022282	39676758	39676779	+
hsa-miR-1321	2.68816	A	ATCACATTCACCTCCCT	chrX	MIMAT0005952	85835832	85835849	+
hsa-miR-613	2.68773	A	GGCAAAGAAGGAACAT	chr12	MIMAT0003281	12764709	12764728	+
hsa-miR-513c-3p	2.6875	A	TCTTCTCAGAAAGGTGAA	chrX	MIMAT0022728	147000000	147000000	-
hsa-miR-6716-5p	2.68716	A	GGCCCTTACCCCC	chr11	MIMAT0025844	119000000	119000000	+
hsa-miR-28-3p	2.687	A	TCCAGGAGCTCACA	chr3	MIMAT0004502	189000000	189000000	+
hsa-miR-3606-5p	2.68686	A	AATTAAAATAGCCTTCACTAA	chr2	MIMAT0017983	189000000	189000000	+
hsa-miR-196b-5p	2.68666	A	CCCAACAACAGGAAACTACC	chr7	MIMAT0001080	27169528	27169549	-
hsa-miR-628-5p	2.6865	A	CCTCTAGTAAATATGTCAGCA	chr15	MIMAT0004809	55372991	55373012	-
hsa-miR-5187-5p	2.68538	A	TCCACTTCAATCCCTCA	chr1	MIMAT0021117	161000000	161000000	+
hsa-miR-6731-3p	2.68506	A	CTGGGGAGAGTGGG	chr1	MIMAT0027364	24919345	24919365	-
hsa-miR-4779	2.68485	A	CTGCTTTTACTATTCCCTC	chr2	MIMAT0019938	86193037	86193058	-
hsa-miR-372-5p	2.68483	A	AGAATAGTGCTCCACATTT	chr19	MIMAT0026484	53787895	53787917	+
hsa-miR-6848-5p	2.68462	A	ACCATGGCCCATCCC	chr8	MIMAT0027596	144000000	144000000	-
hsa-miR-3613-3p	2.68356	A	GAAGGGTTGGGCTTT	chr13	MIMAT0017991	49996426	49996449	-
hsa-miR-6083	2.68344	A	CCCACAGCCTCTGA	chr3	MIMAT0023708	124000000	124000000	+
hsa-miR-18a-3p	2.68339	A	CCAGAAGGAGCACTTA	chr13	MIMAT0002891	91350797	91350819	+
hsa-miR-8075	2.68284	A	CAGACCCGACATCTG	chr13	MIMAT0031002	113000000	113000000	+
hsa-miR-3176	2.68279	A	CCGGTAGTCCCAGG	chr16	MIMAT0015053	543336	543354	+
hsa-miR-106b-3p	2.68248	P	GCAGCAAGTACCCAC	chr7	MIMAT0004672	100000000	100000000	-
hsa-miR-548n	2.68183	A	ACAAAATCCACAATTACTTTT	chr7	MIMAT0005916	34940804	34940825	-
hsa-miR-224-3p	2.68164	A	TGTAGTCACTAGGGCAC	chrX	MIMAT0009198	152000000	152000000	-
hsa-miR-374a-3p	2.68109	A	AATTACAATACAATCTGATAAG	chrX	MIMAT0004688	74287295	74287316	-
hsa-miR-6733-5p	2.68053	A	AACTCTGAGTTTGTCTTTC	chr1	MIMAT0027367	43171686	43171707	-
hsa-miR-5696	2.68022	A	GGCATCAGACTACTTAAAT	chr2	MIMAT0022489	101000000	101000000	+
hsa-miR-4678	2.6802	A	TCATAAGTCTGAACAATACC	chr10	MIMAT0019762	87503890	87503911	+
hsa-miR-6891-3p	2.67999	A	GAAAGGAGGGGAAGAT	chr6	MIMAT0027683	31355228	31355248	-
hsa-miR-4426	2.67947	A	AAAGTACGTCCATCTTC	chr1	MIMAT0018941	193000000	193000000	+
hsa-miR-206	2.67858	A	CCACACACTTCCTTAC	chr6	MIMAT0000462	52144401	52144422	+
hsa-miR-6790-3p	2.67821	A	AGTGAGGGGTCGCC	chr19	MIMAT0027481	6392925	6392945	-
hsa-miR-553	2.67748	A	AAAACAAAATCTCACCGTT	chr1	MIMAT0003216	100000000	100000000	+
hsa-miR-7974	2.67742	A	GGGCTCAGGAGAGC	chr19	MIMAT0031177	11495544	11495567	-
hsa-miR-944	2.67706	A	CTCATCCGATGTACAATAAT	chr3	MIMAT0004987	190000000	190000000	+
hsa-miR-595	2.67679	A	AGACACACCACGGCACA	chr7	MIMAT0003263	159000000	159000000	-
hsa-miR-513b-3p	2.67678	A	TCCTCTCAAAAAGGTGAC	chrX	MIMAT0026749	147000000	147000000	-
hsa-miR-92a-2-5p	2.67594	A	GTAATGCAACAAATCCCCAC	chrX	MIMAT0004508	134000000	134000000	-
hsa-miR-376a-2-5p	2.67509	A	ACCATAGAAGGAAAATCTACC	chr14	MIMAT0022928	101000000	101000000	+
hsa-miR-1255a	2.6749	A	AATCTACTTTCTTTGCTCATC	chr4	MIMAT0005906	101000000	101000000	-
hsa-miR-548ai	2.67479	A	GGGAAAAACTGCAATTAC	chr6	MIMAT0018989	99124624	99124645	+
hsa-miR-8078	2.674	A	GAGTCTCTCACCGGG	chr18	MIMAT0031005	112266	112288	-
hsa-miR-3187-3p	2.67399	A	CCGCGCAGCCC	chr19	MIMAT0015069	813627	813646	+
hsa-miR-338-5p	2.67396	A	CACTCAGCACCAGGA	chr17	MIMAT0004701	81125923	81125944	-
hsa-let-7f-1-3p	2.67378	A	GGGAAGGCAATAGATTGTAT	chr9	MIMAT0004486	94176409	94176430	+
hsa-miR-3927-3p	2.67373	A	ATGCCTATCAAATATCTACCT	chr9	MIMAT0018202	110000000	110000000	-
hsa-miR-3664-3p	2.67358	A	AACTCTGTCTTTACTCCTG	chr11	MIMAT0019220	70872289	70872310	-
hsa-miR-6732-3p	2.67339	A	CTGGGAGGGAGAGG	chr1	MIMAT0027366	37480267	37480289	+
hsa-miR-590-3p	2.67307	A	ACTAGCTTATACATAAAATTA	chr7	MIMAT0004801	74191253	74191273	+
hsa-miR-4447	2.67283	A	AAACAACAGCCCCCA	chr3	MIMAT0018966	117000000	117000000	-
hsa-miR-4312	2.67247	A	TGGGGACAGGAACAA	chr15	MIMAT0016864	68801860	68801878	-
hsa-miR-374b-3p	2.67242	A	AATGATAATACAACCTGCTAAG	chrX	MIMAT0004956	74218557	74218578	-
hsa-miR-1295b-3p	2.67236	A	TTGCCCAGATCCGTG	chr1	MIMAT0022294	171000000	171000000	+
hsa-miR-3173-3p	2.67218	A	TGGCCTGCCTATTTCC	chr14	MIMAT0015048	95137923	95137944	-
hsa-miR-548m	2.67211	A	CAAAAACCACAAATACCTT	chrX	MIMAT0005917	95063192	95063212	-
hsa-miR-136-5p	2.67202	A	TCCATCATCAAAACAAATGGAGT	chr14	MIMAT0000448	101000000	101000000	+
hsa-miR-548h-3p	2.67122	A	TGCAAAAGTAATTGCGG	chr8	MIMAT0022723	27048871	27048893	-
hsa-miR-586	2.66943	A	GGACCTAAAAATACAATGCA	chr6	MIMAT0003252	45197734	45197755	-
hsa-miR-98-3p	2.66936	A	GGGAAAGTAGTAAGTTGTA	chrX	MIMAT0022842	53556241	53556262	-
hsa-miR-624-5p	2.66916	A	TGAACACAAGGTACTGGTAC	chr14	MIMAT0003293	31014706	31014727	-
hsa-miR-6507-3p	2.66846	A	GGGAAAAATAGGAAGGAC	chr10	MIMAT0025471	98924502	98924523	-
hsa-miR-597-3p	2.66844	A	ACGCTTGAGCCACAA	chr8	MIMAT0026619	9741729	9741751	+
hsa-miR-4716-5p	2.66806	A	AGAAGGGGGAAGGAAA	chr15	MIMAT0019826	49169121	49169142	-
hsa-miR-3177-3p	2.66787	A	ACGTGTCCCCAGTGC	chr16	MIMAT0015054	1735038	1735058	+
hsa-miR-5195-5p	2.66759	A	CCATCCAGTTGCCTT	chr14	MIMAT0021126	107000000	107000000	-
hsa-miR-374c-3p	2.6672	A	ATATAATACAACCTGCTAAGTG	chrX	MIMAT0022735	74218587	74218608	+
hsa-miR-6869-3p	2.66703	A	GCTGAGCCGATGCG	chr20	MIMAT0027639	1392904	1392924	-
hsa-miR-8088	2.66702	A	TACCCCTTTCCAGTACC	chrX	MIMAT0031015	52336612	52336632	-
hsa-miR-548y	2.66699	A	GGCAAAAACAGTGATTAC	chr14	MIMAT0018354	47761061	47761082	-
hsa-miR-1252-3p	2.6669	A	AAAAGGAAATTAAGCTCATTT	chr12	MIMAT0026744	79419296	79419317	+
hsa-miR-770-5p	2.66688	A	TGGCCCTGACACGTGGT	chr14	MIMAT0003948	101000000	101000000	+
hsa-miR-26a-2-3p	2.66687	A	GAAACAAGTAATCAAGAATAGG	chr12	MIMAT0004681	57824620	57824641	-
hsa-miR-4431	2.66672	A	ACCTTCTAGTTTTCAGAGT	chr2	MIMAT0018947	52702588	52702609	-
hsa-miR-3122	2.66669	A	AAGACCGTCCTCTTGT	chr1	MIMAT0014984	212000000	212000000	+
hsa-miR-506-5p	2.66667	A	TTAAGTAACACCTTCCTGA	chrX	MIMAT0022701	147000000	147000000	-
hsa-miR-548an	2.66642	A	CAAAAACCACAATGCCT	chrX	MIMAT0019079	107000000	107000000	+
hsa-miR-579-3p	2.66587	A	AATCGCGGTTTATACCAAATG	chr5	MIMAT0003244	32394392	32394414	-
hsa-miR-2467-3p	2.66565	A	CCTGAGCCTCTCTGC	chr2	MIMAT0019953	239000000	239000000	-
hsa-miR-1243	2.66557	A	CACTCCTATAATTGATCCAG	chr4	MIMAT0005894	113000000	113000000	+
hsa-miR-548b-5p	2.66527	A	GGCCAAAACCACAATTACTTT	chr6	MIMAT0004798	119000000	119000000	-
hsa-miR-3115	2.66526	A	ACCAACTAGTAAACCCATAT	chr1	MIMAT0014977	23044310	23044329	+
hsa-miR-4700-5p	2.66522	A	ACACACTGTCCTCATCC	chr12	MIMAT0019796	121000000	121000000	+
hsa-miR-204-3p	2.66515	A	ACGTCCCTTTGCCTT	chr9	MIMAT0022693	70809993	70810013	-
hsa-miR-223-3p	2.66486	A	TGGGGTATTTGACAAACTGAC	chrX	MIMAT0000280	66018937	66018958	+
hsa-miR-2278	2.66423	A	CCAGGCAACACACAC	chr9	MIMAT0011778	94809977	94809998	+
hsa-miR-1244	2.66366	A	AACCATCTCATACAAACCA	chr5	MIMAT0005896	119000000	119000000	+
hsa-miR-380-3p	2.66358	A	AAGATGTGGACCATATTACATA	chr14	MIMAT0000735	101000000	101000000	+
hsa-miR-8066	2.66356	A	TACATCCAAAAGATCACATT	chr4	MIMAT0030993	101000000	101000000	-
hsa-miR-3613-5p	2.663	A	GAACAAAAAAAAAAGTACAAC	chr13	MIMAT0017990	49996465	49996486	-
hsa-miR-548ar-5p	2.66293	A	GCAAAAACTGCAATTACTT	chr13	MIMAT0022265	114000000	114000000	+
hsa-miR-6794-3p	2.66261	A	AGGGAGGGACTGAGA	chr19	MIMAT0027489	12852306	12852325	+
hsa-miR-3121-5p	2.66258	A	CTTAAATAGAATAGGCAAAGG	chr1	MIMAT0019199	180000000	180000000	-
hsa-miR-3134	2.66241	A	AATATGTAGTCTTTTATCCATCA	chr3	MIMAT0015000	15697305	15697327	-
hsa-miR-935	2.66199	A	GCGGTAGCGGAAGCGG	chr19	MIMAT0004978	53982362	53982384	+
hsa-miR-545-5p	2.66149	A	TCATCTAATAAACATTTACTGA	chrX	MIMAT0004785	74287164	74287185	-
hsa-miR-4477b	2.66146	A	ATCAATCACAAATGTCCTTA	chr9	MIMAT0019005	63819623	63819644	+
hsa-miR-4699-5p	2.66105	A	GGAACTTACTCTGCAATC	chr12	MIMAT0019794	81158397	81158418	+
hsa-miR-744-3p	2.66087	A	AGGTTGAGGTTAGTGGCA	chr17	MIMAT0004946	12081966	12081987	+
hsa-miR-6759-3p	2.66056	A	CTGAGGGGAGAGGC	chr12	MIMAT0027419	57748618	57748639	-
hsa-miR-516a-3p	2.66046	A	ACCCTCTGAAAGGAAGCA	chr19	MIMAT0006778	53761193	53761210	+
hsa-miR-627-5p	2.66038	A	TCCTCTTTTCTTAGAGACTCAC	chr15	MIMAT0003296	42199630	42199651	-
hsa-miR-1302	2.66002	A	TTTAGCATAAGTATGTCCCA	chr9	MIMAT0005890	97363596	97363616	-
hsa-miR-29b-1-5p	2.65975	A	TCTAAACCACCATATGAAACCAG	chr7	MIMAT0004514	131000000	131000000	-
hsa-miR-556-3p	2.65883	A	AAAGATGAGCTAATGGTAATAT	chr1	MIMAT0004793	162000000	162000000	+
hsa-miR-6890-3p	2.65879	A	CTGTGGGGCATAGGC	chr3	MIMAT0027681	49099854	49099873	-
hsa-miR-5011-3p	2.65869	A	TGTTATATATACAGCCATGCA	chr18	MIMAT0021046	67081645	67081666	+
hsa-miR-6810-5p	2.6583	A	GCCATGCTGATCCCT	chr2	MIMAT0027520	218000000	218000000	+
hsa-miR-6852-5p	2.65803	A	CATGTCCTCAGAACCC	chr9	MIMAT0027604	35710716	35710736	-
hsa-miR-4720-5p	2.65782	A	AAGTTATACCAAATATGCCAG	chr16	MIMAT0019833	81385021	81385042	+
hsa-miR-6130	2.65762	A	CATACAATCCACTCCCT	chr21	MIMAT0024614	23079354	23079372	+
hsa-miR-648	2.65758	A	ACCAGTGCCCTGCACA	chr22	MIMAT0003318	17980928	17980946	-
hsa-miR-6799-3p	2.65748	A	CTGTGGGGACACCA	chr19	MIMAT0027499	49791912	49791934	+
hsa-miR-6892-3p	2.65723	A	CTGCAAGGGGTGGG	chr7	MIMAT0027685	143000000	143000000	+
hsa-miR-1287-5p	2.65713	A	GACTCGAACCACTGAT	chr10	MIMAT0005878	98395271	98395292	-
hsa-miR-7159-3p	2.65579	A	CTTCCAACTAACATAGAAA	chr6	MIMAT0028229	33899182	33899200	+
hsa-miR-6782-3p	2.65513	A	TGCAGGATGGGGACA	chr17	MIMAT0027465	44207772	44207794	-
hsa-miR-5188	2.6549	A	CTCCGGTTTAAATGGG	chr12	MIMAT0021119	125000000	125000000	+
hsa-miR-23c	2.6548	A	GGGTAATCACTGGCAA	chrX	MIMAT0018000	20017101	20017122	-
hsa-miR-4693-3p	2.65451	A	AAATACTGTGAATTCCACTC	chr11	MIMAT0019785	104000000	104000000	+
hsa-miR-874-5p	2.65437	A	TCTTACCCTGGTGCG	chr5	MIMAT0026718	138000000	138000000	-
hsa-miR-4706	2.65365	A	AAGCAGCGCCCACT	chr14	MIMAT0019806	65044697	65044721	+
hsa-miR-8077	2.65318	A	GGAGTCAGAACCCCA	chr19	MIMAT0031004	42351174	42351195	+
hsa-miR-4307	2.65316	A	GGAAACAGGAAAAAACAT	chr14	MIMAT0016860	26908697	26908715	+
hsa-miR-604	2.65274	A	GTCCTGAATTCCGCAGC	chr10	MIMAT0003272	29545019	29545037	-
hsa-miR-133a-3p	2.65251	A	CAGCTGGTTGAAGGGGA	chr20	MIMAT0000427	62564970	62564991	+
hsa-miR-4662a-5p	2.65212	A	CTAAAGATGGACAATTGGC	chr8	MIMAT0019731	125000000	125000000	+
hsa-miR-5010-3p	2.65198	A	CTGGGGAATGGGAGA	chr17	MIMAT0021044	42514267	42514288	+
hsa-miR-6836-5p	2.65178	A	ATGCCTGCGCCAGG	chr7	MIMAT0027574	2257551	2257572	-
hsa-miR-876-5p	2.65145	A	TGGTGATTCACAAAGAAATCCA	chr9	MIMAT0004924	28863675	28863696	-
hsa-miR-548a-3p	2.6514	A	GCAAAAGTAATTGCCAGTT	chr8	MIMAT0003251	104000000	104000000	-
hsa-miR-26a-1-3p	2.65112	A	CGTGCAAGTAACCAAGAATAG	chr3	MIMAT0004499	37969452	37969473	+
hsa-miR-3118	2.65089	A	AGAATTTTCATAATGCAGTCA	chr21	MIMAT0014980	13644784	13644806	-
hsa-miR-548ab	2.65082	A	AGCAAAATCCACAATTACTT	chr3	MIMAT0018928	104000000	104000000	-
hsa-miR-3938	2.65062	A	CCGGGTTATCTACAAGG	chr3	MIMAT0018353	55852515	55852536	-
hsa-miR-4777-5p	2.65042	A	TATATATATCTCTCATCTAGAA	chr2	MIMAT0019934	231000000	231000000	+
hsa-miR-5007-3p	2.64972	A	ATTAGAGTTTGGTTCATATGAT	chr13	MIMAT0021036	55174509	55174530	+
hsa-miR-6743-3p	2.64969	A	TGTGGGCAGGGAGA	chr11	MIMAT0027388	209383	209405	+
hsa-miR-4295	2.64933	A	AAGGAAAACATTGCACTG	chr10	MIMAT0016844	113000000	113000000	+
hsa-miR-6854-3p	2.64921	A	CTGCTCAAGAGGAGAA	chr9	MIMAT0027609	98229149	98229169	-
hsa-miR-4251	2.64881	A	TTGGCCCTTTTCTCAG	chr1	MIMAT0016883	3128009	3128025	+
hsa-miR-6817-5p	2.64868	A	CCACTCCAAGCTTCC	chr22	MIMAT0027534	25455651	25455674	+
hsa-miR-6862-3p	2.64865	A	AGAGGGCCAGAGAGC	chr16	MIMAT0027626	28724296	28724319	+
hsa-miR-191-5p	2.64858	A	CAGCTGCTTTTGGGA	chr3	MIMAT0000440	49020672	49020694	-
hsa-miR-1258	2.64831	A	TTCCACGACCTAATCCT	chr2	MIMAT0005909	180000000	180000000	-
hsa-miR-875-5p	2.64807	A	CACCTGATAAAACTGAGGTATA	chr8	MIMAT0004922	99536830	99536851	-
hsa-miR-2117	2.64789	A	CTGTCCTTGGCAAAGA	chr17	MIMAT0011162	43444856	43444876	+
hsa-miR-7108-3p	2.64754	A	CTGTGGGGAGACGG	chr19	MIMAT0028114	2434914	2434933	-
hsa-miR-29a-5p	2.64753	A	CTGAACACCAAAAGAAATCAGT	chr7	MIMAT0004503	131000000	131000000	-
hsa-miR-1262	2.64688	A	ATCCTTCTACAAATTCACCC	chr1	MIMAT0005914	68183576	68183597	-
hsa-miR-4714-3p	2.64673	A	CAACTCTGACCACCTAG	chr15	MIMAT0019823	98784473	98784494	+
hsa-miR-3136-3p	2.64645	A	ACTAACTGAATAGGTTGGG	chr3	MIMAT0019203	69048966	69048987	-
hsa-miR-4762-3p	2.6464	A	CACCACAAATCTTGATCA	chr22	MIMAT0019911	45760572	45760593	+
hsa-miR-98-5p	2.64637	A	AACAATACAACTTACTACCTC	chrX	MIMAT0000096	53556299	53556320	-
hsa-miR-8054	2.64625	A	ACCCATCCGATCTGTAC	chr11	MIMAT0030981	23419160	23419180	-
hsa-miR-5697	2.64606	A	CCTTTATCATGAAACTACTTG	chr1	MIMAT0022490	9967390	9967411	+
hsa-miR-7107-3p	2.64576	A	GGCCAAAAAGAGAGAATG	chr12	MIMAT0028112	121000000	121000000	-
hsa-miR-6895-5p	2.64575	A	CTTACTCTGTGCCTGG	chrX	MIMAT0027690	53195463	53195483	-
hsa-miR-650	2.64561	A	GTCCTGAGAGCGCTGC	chr22	MIMAT0003320	22822791	22822811	+
hsa-miR-5094	2.6455	A	AGGTTCAAGGCATTCAC	chr15	MIMAT0021086	89850690	89850711	-
hsa-miR-487a-3p	2.64476	A	AACTGGATGTCCCTGT	chr14	MIMAT0002178	101000000	101000000	+
hsa-miR-579-5p	2.64444	A	CGTCATCTGGCACAA	chr5	MIMAT0026616	32394430	32394451	-
hsa-miR-6884-3p	2.64435	A	AGGGGAGACGGAAAG	chr17	MIMAT0027669	40026334	40026356	-
hsa-miR-3117-3p	2.64385	A	CTGGCACTATATGAGTCC	chr1	MIMAT0014979	66628485	66628505	+
hsa-miR-4770	2.64367	A	AGCTACAGTGTCATCTCA	chrX	MIMAT0019924	6383907	6383924	-
hsa-miR-4676-5p	2.64333	A	TCACTGTCTCACCACTG	chr10	MIMAT0019758	72721038	72721058	+
hsa-miR-148b-5p	2.64317	A	GCCTGAGTGTATAACAGAA	chr12	MIMAT0004699	54337240	54337261	+
hsa-miR-1537-5p	2.64291	A	AGAAAACTGACTAATTACAGC	chr1	MIMAT0026765	236000000	236000000	-
hsa-miR-873-3p	2.64257	A	TCCCGGGAACTCATC	chr9	MIMAT0022717	28888889	28888910	-
hsa-miR-6715b-3p	2.64246	A	CCACAGGCACAGCC	chr10	MIMAT0025843	112000000	112000000	-
hsa-miR-4471	2.6422	A	TTAAACCTCTACTAAGTTCCC	chr8	MIMAT0018998	100000000	100000000	+
hsa-miR-1343-3p	2.64201	A	GCGAGAGTGCGGG	chr11	MIMAT0019776	34941888	34941909	+
hsa-miR-4766-5p	2.64198	A	AACACCAACTGCTCTTT	chr22	MIMAT0019917	40813927	40813947	-
hsa-miR-942-3p	2.64176	A	ACTTCTCTGTTTCGGC	chr1	MIMAT0026734	117000000	117000000	+
hsa-miR-6715b-5p	2.64167	A	TGCCAAACCAGTCGT	chr10	MIMAT0025842	112000000	112000000	-
hsa-miR-369-3p	2.64154	A	AAAGATCAACCATGTATTATT	chr14	MIMAT0000721	101000000	101000000	+
hsa-miR-2355-3p	2.64147	A	ATCTCCAAACAGCAAGG	chr2	MIMAT0017950	207000000	207000000	-
hsa-miR-4520-2-3p	2.64146	A	ACCTGCGTGTTTTCTG	chr17	MIMAT0020300	6655481	6655502	+
hsa-miR-3614-3p	2.64132	A	AAAACACCAAGATCTGAAG	chr17	MIMAT0017993	56891281	56891303	-
hsa-miR-4999-5p	2.64131	A	TCACTACCTGACAATACAG	chr19	MIMAT0021017	8389340	8389360	-
hsa-miR-6818-5p	2.64131	A	GATGCTCTCTGTACTCAC	chr22	MIMAT0027536	30007054	30007075	+
hsa-miR-188-3p	2.64126	A	TGCAAACCCTGCATGTG	chrX	MIMAT0004613	50003556	50003576	+
hsa-miR-4425	2.64108	A	ATGGTCCTGCTGAATCC	chr1	MIMAT0018940	25023552	25023573	+
hsa-miR-561-5p	2.64102	A	GGCAAAGTTTAAGATCCT	chr2	MIMAT0022706	188000000	188000000	+
hsa-miR-6784-3p	2.64055	A	CTGGGGCAGAGTTGG	chr17	MIMAT0027469	45114367	45114388	-
hsa-miR-4421	2.64019	A	TAGCTCCTTTCCACAGA	chr1	MIMAT0018934	51059879	51059900	+
hsa-miR-323a-3p	2.64017	A	AGAGGTCGACCGTGTAATGT	chr14	MIMAT0000755	101000000	101000000	+
hsa-miR-1298-3p	2.64004	A	GTTCAGTCAGTTGCCC	chrX	MIMAT0026641	115000000	115000000	+
hsa-miR-6507-5p	2.64	A	ACAAAGTCCCTCCTATTC	chr10	MIMAT0025470	98924543	98924563	-
hsa-miR-4743-3p	2.63999	A	CTGGACCAGAAAAGACA	chr18	MIMAT0022978	48670648	48670668	+
hsa-miR-7161-5p	2.63971	A	ACCAGTTGCCTCTACAG	chr6	MIMAT0028232	159000000	159000000	+
hsa-miR-3922-5p	2.6397	A	TGCTGTGGGACCTCT	chr12	MIMAT0019227	105000000	105000000	+
hsa-miR-4701-5p	2.63969	A	AAGGGGTAGGTGTGGT	chr12	MIMAT0019798	48772014	48772035	-
hsa-miR-6884-5p	2.63955	A	CAACATCACCTTCTCAG	chr17	MIMAT0027668	40026383	40026404	-
hsa-miR-605-3p	2.63953	A	TCTAAATCTCATAGTGCCTT	chr10	MIMAT0026621	51299623	51299644	+
hsa-miR-4759	2.63945	A	TAATTCCAACATCTAGTCCT	chr21	MIMAT0019905	26953965	26953985	+
hsa-miR-2116-3p	2.63918	A	GGGAGTTCTTGGCATG	chr15	MIMAT0011161	59171192	59171212	-
hsa-miR-4439	2.63909	A	ATGCCTCCAAGGTATCA	chr2	MIMAT0018957	225000000	225000000	-
hsa-miR-152-3p	2.63894	A	CCAAGTTCTGTCATGC	chr17	MIMAT0000438	48037174	48037194	-
hsa-miR-7112-3p	2.63883	A	CTAGGGCCAAAGGCT	chr8	MIMAT0028122	144000000	144000000	-
hsa-miR-7157-3p	2.63877	A	ACTCTTCATCCAGTAGCA	chr2	MIMAT0028225	141000000	141000000	-
hsa-miR-548ba	2.63854	A	AGCAAAAATCACAGTTACC	chr2	MIMAT0031175	49059603	49059624	+
hsa-miR-6890-5p	2.63843	A	CCTACTCTGCCCTACC	chr3	MIMAT0027680	49099889	49099909	-
hsa-miR-378j	2.63838	A	TTCTGGCTCCAAATCCA	chr17	MIMAT0024612	37615001	37615019	-
hsa-miR-30d-3p	2.63773	A	GCAGCAAACATCTGACTGA	chr8	MIMAT0004551	135000000	135000000	-
hsa-miR-96-3p	2.63753	A	CATATTGGCACTGCACA	chr7	MIMAT0004510	130000000	130000000	-
hsa-miR-1273g-5p	2.63742	A	ACTTACTGCAGCCTCAA	chr1	MIMAT0020602	52940339	52940360	+
hsa-miR-658	2.63717	A	ACCAACGGACCTACTTCCCT	chr22	MIMAT0003336	37844287	37844311	-
hsa-miR-7113-5p	2.63675	A	CTCACACACTGTCTCC	chr11	MIMAT0028123	68032865	68032885	+
hsa-miR-223-5p	2.63662	A	AACTCAGCTTGTCAAATACACG	chrX	MIMAT0004570	66018895	66018916	+
hsa-miR-2114-3p	2.63639	A	AAGTCCCTTGCTTGAGG	chrX	MIMAT0011157	150000000	150000000	+
hsa-miR-7153-5p	2.63613	A	CCTACCACATTTGTCAG	chr18	MIMAT0028216	11654919	11654941	-
hsa-miR-4526	2.63611	A	AGCGGCCAGCCC	chr18	MIMAT0019065	13611167	13611188	+
hsa-miR-4654	2.63605	A	CCAGATGCCTCCAGA	chr1	MIMAT0019720	162000000	162000000	+
hsa-miR-1250-3p	2.63584	A	TGAATGGGCTGGAAAAT	chr17	MIMAT0026740	81133228	81133246	-
hsa-miR-4746-5p	2.63569	A	TCTGCAGGTTCTCCTG	chr19	MIMAT0019880	4445987	4446009	+
hsa-miR-4308	2.63549	A	AAGAAGAAACTCCAGGG	chr14	MIMAT0016861	54878123	54878140	-
hsa-miR-6775-3p	2.6352	A	CTGGGGCAGAGGAC	chr16	MIMAT0027451	87834592	87834612	-
hsa-miR-6757-3p	2.63509	A	TGGGGATAGCAAGGC	chr12	MIMAT0027415	53056990	53057011	+
hsa-miR-767-3p	2.63509	A	AGAAACCATGGGGTATGA	chrX	MIMAT0003883	152000000	152000000	-
hsa-miR-589-3p	2.63483	A	TCTGGGAACCGGCAT	chr7	MIMAT0003256	5495834	5495857	-
hsa-miR-4795-5p	2.63478	A	TCAATATTATTAGCCACTTCT	chr3	MIMAT0019968	87226240	87226260	-
hsa-miR-105-5p	2.6344	A	ACCACAGGAGTCTGAGC	chrX	MIMAT0000102	152000000	152000000	-
hsa-miR-488-3p	2.63432	A	GACCAAGAAATAGCCTTTCA	chr1	MIMAT0004763	177000000	177000000	-
hsa-miR-3671	2.63403	A	TGCAGACTAGTCCTTATTTG	chr1	MIMAT0018094	65057762	65057783	-
hsa-miR-499a-5p	2.63388	A	AAACATCACTGCAAGTCTTAA	chr20	MIMAT0002870	34990408	34990428	+
hsa-miR-1285-5p	2.63378	A	CCTGGGCAACAAAGT	chr7	MIMAT0022719	92204067	92204087	-
hsa-miR-1296-5p	2.63369	A	GGAGATGGAGCCAGG	chr10	MIMAT0005794	63373012	63373033	-
hsa-miR-181a-3p	2.63322	A	GGTACAATCAACGGTCGA	chr1	MIMAT0000270	199000000	199000000	-
hsa-miR-6761-5p	2.63319	A	CTGCCATCGAGCTCT	chr12	MIMAT0027422	112000000	112000000	+
hsa-miR-548ax	2.63269	A	TGGCAAAACCGCAATT	chrX	MIMAT0022474	11318656	11318677	-
hsa-miR-34b-3p	2.63244	A	ATGGCAGTGGAGTTAGT	chr11	MIMAT0004676	112000000	112000000	+
hsa-miR-1537-3p	2.6324	A	ACAACTGTAACTAGACGG	chr1	MIMAT0007399	236000000	236000000	-
hsa-miR-7973	2.63237	A	GTAATTATTCTAGGGTCACA	chr15	MIMAT0031176	51314034	51314053	+
hsa-miR-8067	2.63222	A	GACTAAGTTTACAGTTTCTAG	chr15	MIMAT0030994	62304703	62304724	-
hsa-miR-1179	2.6321	A	CCAACCAATGAAAGAATG	chr15	MIMAT0005824	88608121	88608141	+
hsa-miR-891a-3p	2.63086	A	CTCACAACAAACATGTGC	chrX	MIMAT0026717	146000000	146000000	-
hsa-miR-4799-3p	2.6307	A	TATATAAATGCAGCATGCCA	chr4	MIMAT0019977	148000000	148000000	+
hsa-miR-3689b-3p	2.63063	A	ACCACAATATCACACCTC	chr9	MIMAT0018181	135000000	135000000	-
hsa-miR-4714-5p	2.63049	A	ATCAACCTAAGGGGTCA	chr15	MIMAT0019822	98784435	98784456	+
hsa-miR-510-3p	2.63038	A	TCCACTCTTAGAGGTTTC	chrX	MIMAT0026613	147000000	147000000	-
hsa-miR-4309	2.63038	A	TGGAATCCTAGACTCCA	chr14	MIMAT0016859	103000000	103000000	+
hsa-miR-3680-3p	2.63006	A	CCTACTCCCAGGGTC	chr16	MIMAT0018107	29599194	29599216	-
hsa-miR-7850-5p	2.62931	A	CCAGCCACACTATGTC	chr19	MIMAT0030425	2630723	2630743	+
hsa-miR-132-3p	2.62893	A	CGACCATGGCTGTAGA	chr17	MIMAT0000426	2049929	2049950	-
hsa-miR-3618	2.62891	A	GCTCTTTTCATTAATGTAGAC	chr22	MIMAT0017998	20085797	20085818	+
hsa-miR-3151-5p	2.62878	A	ACCTGATCCCATTGCC	chr8	MIMAT0015024	103000000	103000000	+
hsa-miR-6817-3p	2.62868	A	TGCCATGGAGTCAGAG	chr22	MIMAT0027535	25455692	25455710	+
hsa-miR-6505-3p	2.6285	A	CTTTGGAAGAGGTAGAAG	chr12	MIMAT0025467	48132847	48132867	+
hsa-miR-203b-3p	2.62843	A	TCCAGTGGTTCTTAACAG	chr14	MIMAT0019814	104000000	104000000	-
hsa-miR-4760-3p	2.62798	A	GGTTTAGATTGAACATGAAT	chr21	MIMAT0019907	40212359	40212380	-
hsa-miR-3606-3p	2.62789	A	CTAAGTAGTGAAAGAAATTTT	chr2	MIMAT0022965	189000000	189000000	+
hsa-miR-643	2.62776	A	CTACCTGAGCTAGCATAC	chr19	MIMAT0003313	52281857	52281878	+
hsa-miR-3912-5p	2.62773	A	ACTAACCCATAATATGGACA	chr5	MIMAT0027036	171000000	171000000	-
hsa-miR-4494	2.62773	A	CCTCTGGTCAGCCA	chr12	MIMAT0019029	47364197	47364218	-
hsa-miR-3614-5p	2.62772	A	GGGCAGCCTTCAGA	chr17	MIMAT0017992	56891319	56891341	-
hsa-miR-500b-3p	2.62769	A	CAGAATCCTTGCCTGG	chrX	MIMAT0027032	50010722	50010741	+
hsa-miR-6868-5p	2.62749	A	GCTGCTTCAGTGTTCT	chr17	MIMAT0027636	76098050	76098071	-
hsa-miR-4667-3p	2.6264	A	CTGTGGGGACAGAAG	chr9	MIMAT0019744	35608139	35608159	+
hsa-miR-4464	2.62603	A	TATTGCATCTATCCAAACCT	chr6	MIMAT0018988	90312753	90312773	+
hsa-miR-1276	2.62597	A	TGTCTCCACAGGGCT	chr15	MIMAT0005930	85770548	85770567	-
hsa-miR-4427	2.62595	A	ACTCTTCAGACTCTATTCAG	chr1	MIMAT0018942	234000000	234000000	+
hsa-miR-6744-5p	2.62565	A	AGGCCTCCACTGTCA	chr11	MIMAT0027389	1256610	1256628	+
hsa-miR-450b-5p	2.62472	A	TATTCAGGAACATATTGCAAAA	chrX	MIMAT0004909	135000000	135000000	-
hsa-miR-3074-5p	2.62419	A	CTGGCTCAGTTCAGC	chr9	MIMAT0019208	95086063	95086083	-
hsa-miR-210-5p	2.62392	A	CAGTGTGCGGTGGG	chr11	MIMAT0026475	568150	568171	-
hsa-miR-92a-1-5p	2.62387	A	AGCATTGCAACCGATCCC	chr13	MIMAT0004507	91351324	91351346	+
hsa-miR-5006-3p	2.62379	A	CTGCCAGGATGGAAA	chr13	MIMAT0021034	41568306	41568326	-
hsa-miR-122-3p	2.62374	A	TATTTAGTGTGATAATGGCGTT	chr18	MIMAT0004590	58451124	58451145	+
hsa-miR-495-5p	2.62368	A	CGAAAATAACATGGGCA	chr14	MIMAT0022924	101000000	101000000	+
hsa-miR-1827	2.62363	A	ATTCAATCTACTGCCTCA	chr12	MIMAT0006767	100000000	100000000	+
hsa-miR-1226-3p	2.6236	A	CTAGGGAACACAGGG	chr3	MIMAT0005577	47849608	47849629	+
hsa-miR-4502	2.62336	A	CTTCAGCACCATCATCA	chr13	MIMAT0019038	114000000	114000000	+
hsa-miR-200a-3p	2.62318	A	ACATCGTTACCAGACAGT	chr1	MIMAT0000682	1167916	1167937	+
hsa-miR-132-5p	2.62279	A	AGTAACAATCGAAAGCCACG	chr17	MIMAT0004594	2049965	2049986	-
hsa-miR-3182	2.62264	A	GACTACACTACAGAAGC	chr16	MIMAT0015062	83508349	83508365	+
hsa-miR-4325	2.62263	A	TCACTGAGACAAGTGCA	chr20	MIMAT0016887	57321564	57321581	-
hsa-miR-4796-5p	2.62256	A	GTAAAGTGACAGAGTATAGAC	chr3	MIMAT0019970	115000000	115000000	-
hsa-miR-1538	2.62255	A	AGGAACAGCAGCAGC	chr16	MIMAT0007400	69565808	69565830	-
hsa-miR-130b-5p	2.62246	A	GTAGTGCAACAGGGAAAGA	chr22	MIMAT0004680	21653316	21653336	+
hsa-miR-6741-3p	2.62238	A	CTAGGGTGAGGGAGA	chr1	MIMAT0027384	226000000	226000000	-
hsa-miR-656-3p	2.62212	A	AGAGGTTGACTGTATAATATT	chr14	MIMAT0003332	101000000	101000000	+
hsa-miR-4705	2.6219	A	ACAGCAATTACCAAGTGA	chr13	MIMAT0019805	102000000	102000000	-
hsa-miR-3119	2.62183	A	GCCATCAAAGTTAAAAGC	chr1	MIMAT0014981	170000000	170000000	+
hsa-miR-4528	2.62148	A	GTCCAGATCATACATATAATGA	chr18	MIMAT0019067	53237156	53237177	+
hsa-miR-3157-3p	2.62141	A	AGCTTCAGCTAGACTAGG	chr10	MIMAT0019210	96064321	96064342	-
hsa-miR-216b-3p	2.62136	A	TAGAATCTCTACGGGTAAGT	chr2	MIMAT0026721	56000724	56000747	-
hsa-miR-4715-5p	2.6212	A	CCACCTTAACTGCAGC	chr15	MIMAT0019824	25848795	25848816	-
hsa-miR-4492	2.62107	A	GGCGCGCGCC	chr11	MIMAT0019027	119000000	119000000	+
hsa-miR-548ar-3p	2.62095	A	GCAAAAATAACTGCAGTTT	chr13	MIMAT0022266	114000000	114000000	+
hsa-miR-5579-5p	2.62081	A	GTTAGCTTAAGGAGTACCA	chr11	MIMAT0022269	79422206	79422226	-
hsa-miR-4420	2.62074	A	CTCAGCTACAGACATCA	chr1	MIMAT0018933	30739158	30739179	-
hsa-miR-8065	2.62061	A	AGCCAAAATTCAACTGTTC	chr16	MIMAT0030992	5632533	5632556	+
hsa-miR-526b-3p	2.62058	A	GCCTCTAAAAGGAAGCAC	chr19	MIMAT0002836	53694443	53694464	+
hsa-miR-6128	2.62037	A	TTTTGACTCCAATTCCAG	chr11	MIMAT0024611	56743943	56743961	+
hsa-miR-6793-3p	2.62035	A	CTGCGGGCAGGG	chr19	MIMAT0027487	10829016	10829035	+
hsa-miR-548s	2.62033	A	AAAATAACTGCAGTTTTGGC	chr2	MIMAT0014987	11767495	11767517	+
hsa-miR-2053	2.62012	A	GTAAATAGAGGTTTAATTAACAC	chr8	MIMAT0009978	113000000	113000000	+
hsa-miR-454-5p	2.61999	A	GCAGAGACAATATTGATAGGGT	chr17	MIMAT0003884	59137828	59137849	-
hsa-miR-519d-5p	2.61977	A	AACAGAAAGCGCTTCC	chr19	MIMAT0026610	53713361	53713385	+
hsa-miR-3171	2.61977	A	GATATATACAGATTCCATACATC	chr14	MIMAT0015046	27633246	27633269	-
hsa-miR-4509	2.61937	A	AAAACCTTCTATATCCTTTAGT	chr15	MIMAT0019046	28490807	28490828	-
hsa-miR-4742-5p	2.61908	A	TCTGTAAATATCCCTTTGCC	chr1	MIMAT0019872	224000000	224000000	-
hsa-miR-890	2.61907	A	CAACTGATGCCTTTCCA	chrX	MIMAT0004912	146000000	146000000	-
hsa-miR-596	2.61883	A	CCCGAGGAGCCGG	chr8	MIMAT0003264	1817246	1817266	+
hsa-miR-548am-3p	2.61862	A	ACAAAAGTAACTGCAGTTT	chrX	MIMAT0019076	16627019	16627040	-
hsa-miR-1284	2.61803	A	GAAAAGCCAGGGTCTG	chr3	MIMAT0005941	71542039	71542060	-
hsa-miR-200a-5p	2.61796	A	TCCAGCACTGTCCGGT	chr1	MIMAT0001620	1167878	1167899	+
hsa-miR-3177-5p	2.61794	A	AGCGCCTGGCACG	chr16	MIMAT0019215	1734995	1735017	+
hsa-miR-6730-3p	2.61774	A	TGAGGGCAGATGGGG	chr1	MIMAT0027362	12578958	12578979	-
hsa-miR-4763-5p	2.61771	A	AGCAGGAGGGCTGG	chr22	MIMAT0019912	46113584	46113604	+
hsa-miR-1264	2.61769	A	AACAGGTGCTCAAATAAGA	chrX	MIMAT0005791	115000000	115000000	+
hsa-miR-514b-3p	2.61758	A	TCCACTCACAGAGGTG	chrX	MIMAT0015088	147000000	147000000	-
hsa-miR-8059	2.61726	A	GCCTTTTCATCTACAGTT	chr17	MIMAT0030986	50768660	50768681	+
hsa-miR-95-5p	2.61704	A	AATTCAACAGACATTTATTGA	chr4	MIMAT0026473	8005347	8005367	-
hsa-miR-376a-3p	2.61655	A	ACGTGGATTTTCCTCTATG	chr14	MIMAT0000729	101000000	101000000	+
hsa-miR-6828-3p	2.6165	A	CTGGGAACAAGAGAGC	chr3	MIMAT0027557	170000000	170000000	+
hsa-miR-608	2.61639	A	ACGGAGCTGTCCCAAC	chr10	MIMAT0003276	101000000	101000000	+
hsa-miR-551b-5p	2.61602	A	GGTCTCACCCACG	chr3	MIMAT0004794	169000000	169000000	+
hsa-miR-3920	2.61595	A	TCAGAGAGTTAAGATAATCAGT	chr11	MIMAT0018195	102000000	102000000	-
hsa-miR-571	2.61576	A	CTCACTCAGATGGCCAAC	chr4	MIMAT0003236	350217	350237	+
hsa-miR-3927-5p	2.61563	A	ACAGGCAGATATGTGATAGG	chr9	MIMAT0022970	110000000	110000000	-
hsa-miR-6731-5p	2.61563	A	TCCACAATACCCTGCTC	chr1	MIMAT0027363	24919390	24919411	-
hsa-miR-5701	2.61546	A	AATCAGAACGTGACAATAA	chr15	MIMAT0022494	21951251	21951269	+
hsa-miR-4660	2.61534	A	CTCCATTTTCCACCAG	chr8	MIMAT0019728	9048453	9048475	+
hsa-miR-4712-3p	2.61532	A	ATACAGTACAGGTCTCTCA	chr15	MIMAT0019819	50360385	50360405	+
hsa-miR-6773-5p	2.61524	A	ATCCTGTTTACTCCTGGG	chr16	MIMAT0027446	68233472	68233494	-
hsa-miR-4438	2.61504	A	ACTGTCTTTTCTAAGCCTG	chr2	MIMAT0018956	214000000	214000000	+
hsa-miR-4723-3p	2.61494	A	TTTGGGGAGGAGCC	chr17	MIMAT0019839	28360712	28360733	+
hsa-miR-649	2.61475	A	GACTCTTGAACAACACAG	chr22	MIMAT0003319	21034191	21034212	-
hsa-miR-8062	2.61464	A	GCAATAATCCTCAAATCAC	chr20	MIMAT0030989	7371618	7371638	+
hsa-miR-128-1-5p	2.61423	A	TCTCAGACAGTGCTACG	chr2	MIMAT0026477	136000000	136000000	+
hsa-miR-4480	2.61408	A	TAAAGTAACTTCCACTTGGC	chr10	MIMAT0019014	12578796	12578816	+
hsa-miR-3657	2.61379	A	AATCACCAATAATGGGACA	chr12	MIMAT0018077	112000000	112000000	-
hsa-miR-548az-5p	2.61359	A	GCAAAAACCACAATCAC	chr8	MIMAT0025456	119000000	119000000	+
hsa-miR-99a-5p	2.61355	A	CACAAGATCGGATCTACGG	chr21	MIMAT0000097	16539101	16539122	+
hsa-miR-3186-3p	2.61327	A	CAAAGCCATCTCTCCG	chr17	MIMAT0015068	81451116	81451136	-
hsa-miR-6821-3p	2.61279	A	CTGTGCGGAGCGG	chr22	MIMAT0027543	49962919	49962939	+
hsa-miR-4255	2.61253	A	TCCATCTCTGAACACTG	chr1	MIMAT0016885	37161573	37161589	+
hsa-miR-450a-1-3p	2.61245	A	ATACATGCAAAATGTTCCC	chrX	MIMAT0022700	135000000	135000000	-
hsa-miR-412-5p	2.61241	A	ATTACTTTCCAACTGGTCG	chr14	MIMAT0026557	101000000	101000000	+
hsa-miR-33a-3p	2.61213	A	GTGATGCACTGTGGAA	chr22	MIMAT0004506	41900989	41901010	+
hsa-miR-2115-3p	2.61208	A	CTAGCCTCCATGAATTCT	chr3	MIMAT0011159	48316381	48316402	-
hsa-miR-2113	2.61205	A	GTGACAGAGCCAAGC	chr6	MIMAT0009206	98024586	98024606	+
hsa-miR-3155a	2.61196	A	AGTTCCCACTGCAGAG	chr10	MIMAT0015029	6152247	6152267	+
hsa-miR-3924	2.61162	A	AGTAGCAGTCACATATACATAT	chr10	MIMAT0018199	57304489	57304510	-
hsa-miR-3529-3p	2.61157	A	TGGAAGACTAGTGATTTTGT	chr15	MIMAT0022741	88611856	88611879	-
hsa-miR-1267	2.61147	A	TGGGGATTACACTTCAAC	chr13	MIMAT0005921	108000000	108000000	-
hsa-miR-4737	2.61143	A	CACTGTCAGCATCCTC	chr17	MIMAT0019863	60043077	60043096	-
hsa-miR-124-5p	2.61132	A	ATCAAGGTCCGCTGTGA	chr8	MIMAT0004591	64379173	64379194	+
hsa-miR-548aj-5p	2.61126	A	CAAAAACTGCAATTACTTTT	chrX	MIMAT0022739	38023949	38023971	-
hsa-miR-4445-5p	2.61108	A	TGCACGGCAAAAGAAA	chr3	MIMAT0018963	110000000	110000000	+
hsa-miR-18b-3p	2.61076	A	GCCAGAAGGGGCAT	chrX	MIMAT0004751	134000000	134000000	-
hsa-miR-767-5p	2.61075	A	CATGCTCAGACAACCAT	chrX	MIMAT0003882	152000000	152000000	-
hsa-miR-10a-5p	2.6104	A	CACAAATTCGGATCTACAGGG	chr17	MIMAT0000253	48579904	48579926	-
hsa-miR-3074-3p	2.61039	A	CGGTGCCTACTGAGC	chr9	MIMAT0015027	95086024	95086045	-
hsa-miR-5580-5p	2.61003	A	ACACATATGAAATGAGCCA	chr14	MIMAT0022273	53948463	53948484	-
hsa-miR-4639-5p	2.60998	A	TCAATCTCAGCCTACTTAG	chr6	MIMAT0019697	16141556	16141577	+
hsa-miR-3116	2.60972	A	AGTCCCTACTATGTTCCA	chr1	MIMAT0014978	62078794	62078815	-
hsa-miR-605-5p	2.60966	A	AGGAGAAGGCACCATGG	chr10	MIMAT0003273	51299588	51299610	+
hsa-miR-544b	2.60949	A	TTAGAAATGCACAACCTCA	chr3	MIMAT0015004	125000000	125000000	+
hsa-miR-26b-3p	2.60926	A	GAGCCAAGTAATGGAGAACA	chr2	MIMAT0004500	218000000	218000000	+
hsa-miR-6755-3p	2.60918	A	CTAGGGAAAAAACATGACA	chr11	MIMAT0027411	86278377	86278398	+
hsa-miR-1180-5p	2.60914	A	TATTCCCGGCCGGG	chr17	MIMAT0026735	19344548	19344568	-
hsa-miR-485-3p	2.60903	A	AGAGAGGAGAGCCGTGT	chr14	MIMAT0002176	101000000	101000000	+
hsa-miR-3929	2.60887	A	AGTGGTCTACTCACATCA	chr18	MIMAT0018206	35934088	35934110	-
hsa-miR-4460	2.60883	A	AAGGTAAATTCACAACCAC	chr5	MIMAT0018982	129000000	129000000	-
hsa-miR-3191-3p	2.60881	A	CTGTCTGGCCAGCT	chr19	MIMAT0015075	47226952	47226974	-
hsa-miR-4506	2.60877	A	TTGCCTCAGACCACC	chr14	MIMAT0019042	93948233	93948252	-
hsa-miR-7155-3p	2.60872	A	GGTCTGAGGTCTTGG	chr11	MIMAT0028221	64341849	64341867	-
hsa-miR-4668-3p	2.60845	A	CTGGAAAAACAAAAAGGA	chr9	MIMAT0019746	112000000	112000000	+
hsa-miR-7155-5p	2.60839	A	GATGGCCCAAGACCC	chr11	MIMAT0028220	64341886	64341904	-
hsa-miR-363-5p	2.60828	A	AAATTGCATCGTGATCCAC	chrX	MIMAT0003385	134000000	134000000	-
hsa-miR-3194-3p	2.60807	A	ACTGCCAGTGAGCAG	chr20	MIMAT0019218	51452912	51452933	-
hsa-miR-660-3p	2.60799	A	TAATCCATGCACACAGG	chrX	MIMAT0022711	50013292	50013312	+
hsa-miR-376b-5p	2.60784	A	AAACATAGAAGGAATATCCAC	chr14	MIMAT0022923	101000000	101000000	+
hsa-miR-4479	2.60771	A	CTGCTCCGAGCACG	chr9	MIMAT0019011	137000000	137000000	+
hsa-miR-384	2.60767	A	TATGAACAATTTCTAGGAAT	chrX	MIMAT0001075	76919285	76919304	-
hsa-miR-15a-3p	2.60758	A	TGAGGCAGCACAATATGGC	chr13	MIMAT0004488	50049130	50049151	-
hsa-miR-199a-5p	2.60751	A	GAACAGGTAGTCTGAACAC	chr19	MIMAT0000231	10817469	10817491	-
hsa-miR-4658	2.60747	A	ATTCCTCCAGGATCCAC	chr7	MIMAT0019725	100000000	100000000	-
hsa-miR-381-5p	2.6074	A	ATATACAAAGGGCAACCTC	chr14	MIMAT0022862	101000000	101000000	+
hsa-miR-4680-5p	2.60691	A	ACATCTAAGACTGCAAGAG	chr10	MIMAT0019764	111000000	111000000	+
hsa-miR-3152-5p	2.60687	A	CTTGTGTTAGAACAGAGG	chr9	MIMAT0019207	18573316	18573337	+
hsa-miR-6780a-3p	2.60686	A	CTAGGAAAGAAAACAGAGG	chr17	MIMAT0027461	42708084	42708104	-
hsa-miR-4671-3p	2.60663	A	AGACCAAAGACTATGCAC	chr1	MIMAT0019753	234000000	234000000	+
hsa-miR-3190-5p	2.6065	A	TGGGGACGTAGCTGG	chr19	MIMAT0015073	47226955	47226974	+
hsa-miR-3925-3p	2.60634	A	CAAGAGAACTAAAACTGGA	chr6	MIMAT0019228	36622446	36622466	-
hsa-miR-6850-3p	2.60632	A	AGTGCGGCGTTCC	chr8	MIMAT0027601	145000000	145000000	-
hsa-miR-507	2.60627	A	TTCACTCCAAAAGGTGCAA	chrX	MIMAT0002879	147000000	147000000	-
hsa-miR-19b-2-5p	2.60625	A	TGAAATGCAAACCTGCAAAACT	chrX	MIMAT0004492	134000000	134000000	-
hsa-miR-4666a-3p	2.60598	A	AAATACATGTCAGATTGTATG	chr1	MIMAT0019742	228000000	228000000	+
hsa-miR-1304-5p	2.60585	A	CACATCTCACTGTAGCC	chr11	MIMAT0005892	93733724	93733745	-
hsa-miR-653-3p	2.60568	A	TATTGAAACAAACTCCAGTG	chr7	MIMAT0026625	93482784	93482805	-
hsa-miR-105-3p	2.60545	A	TAGCACATGCTCAAACATCC	chrX	MIMAT0004516	152000000	152000000	-
hsa-miR-6515-5p	2.60535	A	GATGTCTTCCACACCC	chr19	MIMAT0025486	12940486	12940506	+
hsa-miR-616-5p	2.60532	A	AAGTCACTGAAGGGTTT	chr12	MIMAT0003284	57519223	57519244	-
hsa-miR-5191	2.60519	A	AGCACTTCATTCTTCCTAT	chr1	MIMAT0021122	202000000	202000000	+
hsa-miR-581	2.60514	A	ACTGATCTAGAGAACACAA	chr5	MIMAT0003246	53951564	53951584	-
hsa-miR-7976	2.60503	A	GAGCAAAAGTCTCAGGG	chr3	MIMAT0031179	128000000	128000000	-
hsa-miR-4652-5p	2.60498	A	TAGTTCTATTAACCAGTCCC	chr7	MIMAT0019716	93716937	93716958	+
hsa-miR-3939	2.60468	A	GACATCCTGTGGTCTG	chr6	MIMAT0018355	167000000	167000000	-
hsa-miR-1324	2.60449	A	GAAAGTGCATAGAATTCTGT	chr3	MIMAT0005956	75630823	75630846	+
hsa-miR-5093	2.60445	A	GCTCCTAGCCAGCC	chr16	MIMAT0021085	85306236	85306258	-
hsa-miR-3129-5p	2.60438	A	AAACCAATCTCTACACTACT	chr2	MIMAT0014992	189000000	189000000	-
hsa-miR-3916	2.60412	A	CTGAGAACCAGCCATT	chr1	MIMAT0018190	247000000	247000000	-
hsa-miR-4802-3p	2.6039	A	GCTTGAAGGTTTCCATC	chr4	MIMAT0019982	40502051	40502073	-
hsa-miR-6876-3p	2.60377	A	CTGAGAAGGAAAACACA	chr8	MIMAT0027653	25345451	25345474	+
hsa-miR-8058	2.60346	A	TTATGGCAAGATCAAAGTC	chr16	MIMAT0030985	82688988	82689009	+
hsa-miR-1257	2.60312	A	GGTCAGAACCCATCAT	chr20	MIMAT0005908	61953621	61953641	-
hsa-miR-491-5p	2.60311	A	CCTCATGGAAGGGTTC	chr9	MIMAT0002807	20716120	20716141	+
hsa-miR-3674	2.60299	A	GGCCAATCTTAGGTTCT	chr8	MIMAT0018097	1801133	1801154	+
hsa-miR-146b-5p	2.60285	A	AGCCTATGGAATTCAGTTC	chr10	MIMAT0002809	102000000	102000000	+
hsa-miR-1303	2.60279	A	AGAGCAAGACCCCGT	chr5	MIMAT0005891	155000000	155000000	+
hsa-miR-3940-3p	2.60268	A	AAGTGGGCTGGGATC	chr19	MIMAT0018356	6416434	6416455	-
hsa-let-7d-3p	2.60267	A	AGAAAGGCAGCAGGTCGT	chr9	MIMAT0004484	94178895	94178916	+
hsa-miR-3158-3p	2.60236	A	GTCCTGCAGAGAGGA	chr10	MIMAT0015032	102000000	102000000	-
hsa-miR-4775	2.60234	A	AGTGACCGAAACAAAAAA	chr2	MIMAT0019931	208000000	208000000	+
hsa-miR-3146	2.60233	A	CCATTCTTTCTATCCTAGC	chr7	MIMAT0015018	19705366	19705387	-
hsa-miR-4717-3p	2.60221	A	AGGCCACAGCCACC	chr16	MIMAT0019830	2274661	2274681	+
hsa-miR-1468-3p	2.60205	A	TTTTCCATTTGCTTATTTTGC	chrX	MIMAT0026638	63786012	63786033	-
hsa-miR-4659a-5p	2.60203	A	GTTTTCTTCTTAGACATGG	chr8	MIMAT0019726	6745177	6745198	+
hsa-miR-449a	2.60191	A	ACCAGCTAACAATACACTGC	chr5	MIMAT0001541	55170586	55170607	-
hsa-miR-4536-5p	2.6019	A	ATCGTGCATATATCTACCAC	chrX	MIMAT0019078	55451561	55451581	-
hsa-miR-3611	2.60167	A	TAAGAATTTCTTTCTTCACAA	chr10	MIMAT0017988	35079609	35079629	-
hsa-miR-548ah-5p	2.60154	A	CAAACACTGCAATCACT	chr4	MIMAT0018972	76575561	76575580	+
hsa-miR-1255b-5p	2.60147	A	AACCACTTTCTTTGCTCA	chr4	MIMAT0005945	36426405	36426426	-
hsa-miR-5708	2.60137	A	GGTCAGGCACAGTCG	chr8	MIMAT0022502	80241398	80241417	+
hsa-miR-4320	2.60119	A	AGGAAGCTACAGAATCCC	chr18	MIMAT0016871	50126509	50126526	-
hsa-miR-6839-3p	2.60085	A	CTGGATTGAAGAGAAAACC	chr7	MIMAT0027581	64679155	64679176	+
hsa-miR-548p	2.60083	A	AAAGTAACTGCAGTTTTTGC	chr5	MIMAT0005934	101000000	101000000	-
hsa-miR-934	2.60077	A	CCAGTGTCTCCAG	chrX	MIMAT0004977	137000000	137000000	+
hsa-miR-8076	2.60077	A	CATTGTATCAGAAAAGTCC	chr3	MIMAT0031003	113000000	113000000	-
hsa-miR-3977	2.60072	A	TAAGGTTAATTACGATGAAGC	chr5	MIMAT0019362	82840157	82840179	+
hsa-miR-3622a-3p	2.60069	A	ACAGGCATGGGAGGT	chr8	MIMAT0018004	27701726	27701747	+
hsa-miR-144-5p	2.60064	A	CTTACAGTATATGATGATATCC	chr17	MIMAT0004600	28861583	28861604	-
hsa-miR-548bb-5p	2.6006	A	GGCAAAAACCATAGTTACT	chr3	MIMAT0035703	60617837	60617858	-
hsa-miR-766-5p	2.60051	A	AAGACCAGCACCAATTC	chrX	MIMAT0022714	120000000	120000000	-
hsa-miR-627-3p	2.60046	A	AGTGAGTCTCAAAGAAAAG	chr15	MIMAT0026623	42199593	42199612	-
hsa-miR-382-3p	2.60038	A	AAGTGTTGTCCGTGAAT	chr14	MIMAT0022697	101000000	101000000	+
hsa-miR-4280	2.60031	A	GCTCTGCTCAGAACTAC	chr5	MIMAT0016911	87114924	87114944	-
hsa-miR-299-3p	2.60008	A	AAGCGGTTTACCATCCCA	chr14	MIMAT0000687	101000000	101000000	+
hsa-miR-3143	2.59983	A	CGAAAGAAGCGCTTTA	chr6	MIMAT0015012	27147629	27147653	+
hsa-miR-145-3p	2.59982	A	AGAACAGTATTTCCAGGAATC	chr5	MIMAT0004601	149000000	149000000	+
hsa-miR-506-3p	2.5998	A	TCTACTCAGAAGGGTGC	chrX	MIMAT0002878	147000000	147000000	-
hsa-miR-4477a	2.59961	A	GAATCACAAATGTCCTTAAT	chr9	MIMAT0019004	41233802	41233823	+
hsa-miR-4650-3p	2.59958	A	ATGTCAGGCCTCATTCT	chr7	MIMAT0019714	72697948	72697968	+
hsa-miR-4795-3p	2.59938	A	ATCCAGAAGTGGCTAATAA	chr3	MIMAT0019969	87226199	87226220	-
hsa-miR-6832-5p	2.59935	A	GACCCTAACTTTTCCTC	chr6	MIMAT0027564	31633792	31633814	+
hsa-miR-130a-5p	2.59925	A	GCAGACAGTAGCACAATG	chr11	MIMAT0004593	57641218	57641239	+
hsa-miR-1245a	2.59921	A	ATGTAGGCCTTTAGATCAC	chr2	MIMAT0005897	189000000	189000000	+
hsa-miR-3922-3p	2.59884	A	AAAGAGTCAAGTCAAGGC	chr12	MIMAT0018197	105000000	105000000	+
hsa-miR-640	2.59871	A	AGAGGCAGGTTCCTGGA	chr19	MIMAT0003310	19435123	19435143	+
hsa-miR-5572	2.59852	A	AGCAGACCCCTGCA	chr15	MIMAT0022260	80581179	80581199	+
hsa-miR-4722-5p	2.5984	A	CAACCTGGCACAGC	chr16	MIMAT0019836	88716315	88716337	-
hsa-miR-7154-3p	2.5982	A	ATCCCACAACTTGTCCT	chr11	MIMAT0028219	45691704	45691723	-
hsa-miR-548e-3p	2.59818	A	TGCAAAAGTAGTCTCAGTT	chr10	MIMAT0005874	111000000	111000000	+
hsa-miR-548c-3p	2.59816	A	GCAAAAGTAATTGAGATTTTTG	chr12	MIMAT0003285	64622569	64622590	+
hsa-miR-1245b-3p	2.59805	A	TATAGGCCTTTAGATCATCTG	chr2	MIMAT0019951	189000000	189000000	-
hsa-miR-409-5p	2.59803	A	ATGCAAAGTTGCTCGGGTA	chr14	MIMAT0001638	101000000	101000000	+
hsa-miR-4696	2.59773	A	AGATGACAGTATCCGTCT	chr11	MIMAT0019790	74720307	74720328	-
hsa-miR-6887-3p	2.59759	A	CTAGGAGGAAAGTGGAG	chr19	MIMAT0027675	35122744	35122764	+
hsa-miR-1203	2.59758	A	GAGCTGCATCCTGGC	chr17	MIMAT0005866	48156486	48156506	-
hsa-miR-192-3p	2.59744	A	CTGTGACCTATGGAATTGG	chr11	MIMAT0004543	64891159	64891180	-
hsa-miR-4768-5p	2.5974	A	ATCCATGGGATCCAGAG	chrX	MIMAT0019920	17425889	17425910	+
hsa-miR-5196-3p	2.59726	A	CTGGGAGGGAGACG	chr19	MIMAT0021129	35345581	35345601	+
hsa-miR-203a-5p	2.59724	A	AACTGTTGAACTGTTAAGAA	chr14	MIMAT0031890	104000000	104000000	+
hsa-miR-379-3p	2.59719	A	AGTTAGTGGACCATGTTA	chr14	MIMAT0004690	101000000	101000000	+
hsa-miR-6734-3p	2.59711	A	CTGAGAGAAGAGTGAGG	chr1	MIMAT0027370	43364648	43364670	-
hsa-miR-6857-3p	2.59704	A	CTGTGGGGAGAAGCT	chrX	MIMAT0027615	53405673	53405693	-
hsa-miR-3672	2.59674	A	AAGATGTTTTACATGAGTCTC	chrX	MIMAT0018095	121000000	121000000	+
hsa-miR-6771-5p	2.59673	A	GCCTGGCCCATGC	chr16	MIMAT0027442	50292621	50292642	+
hsa-miR-3942-5p	2.5967	A	ATTTCAGGTAACAGTATTGC	chr15	MIMAT0018358	35372321	35372342	-
hsa-miR-6832-3p	2.59666	A	CTGGGAAAGAGAAAAAGG	chr6	MIMAT0027565	31633839	31633858	+
hsa-miR-508-3p	2.59665	A	TCTACTCCAAAAGGCTAC	chrX	MIMAT0002880	147000000	147000000	-
hsa-miR-647	2.59663	A	GAAGGAAGTGAGTGCAG	chr20	MIMAT0003317	63942691	63942711	-
hsa-miR-4723-5p	2.59662	A	TGCTCTTATCTCATGGCT	chr17	MIMAT0019838	28360660	28360683	+
hsa-miR-6815-3p	2.59645	A	CTGGGTGTGCAAGAG	chr21	MIMAT0027531	45478306	45478326	+
hsa-miR-6508-3p	2.59642	A	AGTTCTAGAAATGCATGGC	chr21	MIMAT0025473	39447046	39447067	+
hsa-miR-3615	2.59637	A	GAGCCGCGAGGAG	chr17	MIMAT0017994	74748663	74748683	+
hsa-miR-381-3p	2.59629	A	ACAGAGAGCTTGCCCT	chr14	MIMAT0000736	101000000	101000000	+
hsa-miR-539-5p	2.59617	A	ACACACCAAGGATAATTTCTCC	chr14	MIMAT0003163	101000000	101000000	+
hsa-miR-6499-3p	2.59609	A	TGTGGGCAAAACAAACA	chr5	MIMAT0025451	152000000	152000000	-
hsa-miR-3617-3p	2.59602	A	AGAAAGGACATAGGGTGC	chr20	MIMAT0022966	45705109	45705131	-
hsa-miR-4289	2.5958	A	TGATAGCCCTGCACAA	chr9	MIMAT0016920	88745877	88745895	-
hsa-miR-670-3p	2.59577	A	TCCTGAATGAATATGAGGA	chr11	MIMAT0026640	43559714	43559734	+
hsa-miR-4670-5p	2.59566	A	TGAAGTTACATCATGGTCG	chr9	MIMAT0019750	92528030	92528051	-
hsa-miR-3675-5p	2.59558	A	GAAATCTCTACAGAAGCC	chr1	MIMAT0018098	16858988	16859010	-
hsa-miR-6830-3p	2.59555	A	CTGCAAGGGAGAGAAG	chr5	MIMAT0027561	132000000	132000000	-
hsa-miR-615-3p	2.59546	A	AAGAGGGAGACCCAGGC	chr12	MIMAT0003283	54034010	54034031	+
hsa-miR-4659b-5p	2.59544	A	TTCTTCTTAGACATGGCAA	chr8	MIMAT0019733	6745213	6745231	-
hsa-miR-620	2.59536	A	ATTTCTATATCTATCTCCAT	chr12	MIMAT0003289	116000000	116000000	-
hsa-let-7a-3p	2.59496	A	GAAAGACAGTAGATTGTATAG	chr9	MIMAT0004481	94176013	94176033	+
hsa-miR-514a-5p	2.5949	A	CATGATTGTCACTCTCC	chrX	MIMAT0022702	147000000	147000000	-
hsa-miR-4762-5p	2.59482	A	AGGCTTCTGATCAAGATTT	chr22	MIMAT0019910	45760532	45760552	+
hsa-miR-6756-3p	2.59458	A	CTGGGCAGGGAGG	chr11	MIMAT0027413	119000000	119000000	-
hsa-miR-3974	2.59453	A	GCATTAACCTTACAATGAC	chr12	MIMAT0019359	17673308	17673330	+
hsa-miR-6846-3p	2.59451	A	CTAGGGAGACAGAAGGG	chr8	MIMAT0027593	144000000	144000000	-
hsa-miR-1278	2.59451	A	ATAGATGATATGCACAGTACT	chr1	MIMAT0005936	193000000	193000000	+
hsa-miR-491-3p	2.59447	A	GTAGAAGGGAATCTTGCATA	chr9	MIMAT0004765	20716154	20716175	+
hsa-miR-3187-5p	2.59437	A	CCTTCAGCCACACG	chr19	MIMAT0019216	813590	813612	+
hsa-miR-567	2.59432	A	GTTCTGTCCTGGAAGAACA	chr3	MIMAT0003231	112000000	112000000	+
hsa-miR-4802-5p	2.59418	A	AACATGGTCTAGAACCTC	chr4	MIMAT0019981	40502086	40502107	-
hsa-miR-376b-3p	2.59404	A	AACATGGATTTTCCTCTATG	chr14	MIMAT0002172	101000000	101000000	+
hsa-miR-6751-3p	2.59396	A	CTGGAGAGAGAGAGGC	chr11	MIMAT0027403	65129916	65129936	-
hsa-miR-5095	2.59394	A	CGCGGTGGTTCAC	chr1	MIMAT0020600	52934936	52934956	+
hsa-miR-509-3p	2.5939	A	CTACCCACAGACGTAC	chrX	MIMAT0002881	147000000	147000000	-
hsa-miR-3915	2.59384	A	AATAAGACCATCTTTTCCTC	chrX	MIMAT0018189	32583711	32583732	-
hsa-miR-5582-3p	2.59383	A	CCTAGGCACACTTAAAGT	chr11	MIMAT0022280	46753125	46753146	-
hsa-miR-19a-5p	2.59375	A	TGTAGTGCAACTATGCAAAAC	chr13	MIMAT0004490	91350904	91350925	+
hsa-miR-4754	2.59372	A	ACTCCGCTAACCCAG	chr19	MIMAT0019894	58386827	58386849	-
hsa-miR-4789-5p	2.59363	A	CATACACATATCAGGTGTAT	chr3	MIMAT0019959	175000000	175000000	+
hsa-miR-4315	2.59355	A	GTCCAGCTCAGAAAGC	chr17	MIMAT0016866	64822075	64822092	-
hsa-miR-215-3p	2.59354	A	TATTGGCCTAAAGAAATGAC	chr1	MIMAT0026476	220000000	220000000	-
hsa-miR-377-3p	2.59352	A	ACAAAAGTTGCCTTTGTGTG	chr14	MIMAT0000730	101000000	101000000	+
hsa-miR-155-3p	2.59346	A	TGTTAATGCTAATATGTAGGAG	chr21	MIMAT0004658	25574022	25574043	+
hsa-miR-6770-5p	2.59337	A	TCACGTGCAAGCTGT	chr16	MIMAT0027440	18379382	18379405	-
hsa-miR-4703-3p	2.59331	A	GTGGCAATACAATACAACT	chr13	MIMAT0019802	51552637	51552658	+
hsa-miR-566	2.59326	A	GTTGGGATCACAGGCGCCC	chr3	MIMAT0003230	50173341	50173359	+
hsa-miR-4747-5p	2.59324	A	CTAAGACCAAGCCTCC	chr19	MIMAT0019882	4932687	4932708	+
hsa-miR-410-3p	2.59321	A	ACAGGCCATCTGTGTTATA	chr14	MIMAT0002171	101000000	101000000	+
hsa-miR-4751	2.59313	A	CCTTCTAGCAGCTACG	chr19	MIMAT0019888	49933073	49933096	+
hsa-miR-655-5p	2.59278	A	GAACATAACACGGATAACC	chr14	MIMAT0026626	101000000	101000000	+
hsa-miR-500b-5p	2.59259	A	ACCCAGGTAGCAAGGA	chrX	MIMAT0016925	50010682	50010699	+
hsa-miR-3936	2.59249	A	TGCATCTGCCATACACC	chr5	MIMAT0018351	132000000	132000000	-
hsa-miR-548ad-3p	2.59236	A	TGCAAAAGTCATTGTCG	chr2	MIMAT0018946	35471453	35471474	+
hsa-miR-4790-5p	2.59227	A	AACATGAATGGTAAAGCG	chr3	MIMAT0019961	5250227	5250246	-
hsa-miR-7853-5p	2.5922	A	GAAGTCAGGATCTGCA	chr6	MIMAT0030428	6169380	6169400	-
hsa-miR-7706	2.59178	A	TCTCGGCAGAGCACA	chr15	MIMAT0030021	85380639	85380662	+
hsa-miR-1282	2.59131	A	AAGCAGAAAAAGGCAAAC	chr15	MIMAT0005940	43793732	43793751	-
hsa-miR-6854-5p	2.59124	A	TCAGCAGTTCTCAAACC	chr9	MIMAT0027608	98229189	98229212	-
hsa-miR-3908	2.59101	A	AAACAGTCTACCTACATTGC	chr12	MIMAT0018182	124000000	124000000	+
hsa-miR-190b	2.59086	A	AACCCAATATCAAACATATCA	chr1	MIMAT0004929	154000000	154000000	-
hsa-miR-6514-3p	2.59082	A	CTGGAGTGGAAGAACA	chr11	MIMAT0025485	62792702	62792722	-
hsa-miR-4782-3p	2.59081	A	GTTCTAGATATGAAGACAATC	chr2	MIMAT0019945	114000000	114000000	-
hsa-miR-4694-5p	2.59081	A	GCAAATGGATAGGATAACA	chr11	MIMAT0019786	19760053	19760074	-
hsa-miR-626	2.59078	A	AAGACATTTTCAGACAGCT	chr15	MIMAT0003295	41691645	41691663	+
hsa-miR-3160-5p	2.59073	A	GGAGAGCTGAGACTAGA	chr11	MIMAT0019212	46451817	46451838	+
hsa-miR-525-3p	2.59057	A	CGCTCTAAAGGGAAGCGC	chr19	MIMAT0002839	53697584	53697605	+
hsa-miR-302d-5p	2.59048	A	GCAAGTGCCTCCAT	chr4	MIMAT0004685	113000000	113000000	-
hsa-miR-616-3p	2.59026	A	CTGCTCAAACCCTCC	chr12	MIMAT0004805	57519183	57519204	-
hsa-miR-875-3p	2.59018	A	CACAACCTCAGTGTTTC	chr8	MIMAT0004923	99536797	99536817	-
hsa-miR-187-3p	2.58983	A	CCGGCTGCAACACA	chr18	MIMAT0000262	35904835	35904856	-
hsa-miR-1307-3p	2.58983	A	CACGACCGACGCC	chr10	MIMAT0005951	103000000	103000000	-
hsa-miR-4680-3p	2.58978	A	TAACAACTCTTACAATTCAGA	chr10	MIMAT0019765	111000000	111000000	+
hsa-miR-3148	2.58971	A	AAGCACACACCAGTTTT	chr8	MIMAT0015021	29957318	29957339	-
hsa-miR-6835-5p	2.58963	A	CTTCAGCCACTTTCTAC	chr6	MIMAT0027570	34240678	34240699	+
hsa-miR-618	2.58958	A	ACTCAGAAGGACAAGTAG	chr12	MIMAT0003287	80935796	80935818	-
hsa-miR-2355-5p	2.58955	A	TTGTCCATTGTATCTGGG	chr2	MIMAT0016895	207000000	207000000	-
hsa-miR-202-5p	2.58948	A	CAAAGAAGTATATGCATAGGA	chr10	MIMAT0002810	133000000	133000000	-
hsa-miR-378h	2.58935	A	CCATCTGACACCAAGT	chr5	MIMAT0018984	155000000	155000000	+
hsa-miR-6835-3p	2.5893	A	CTGGGAGACAGAAAAGT	chr6	MIMAT0027571	34240714	34240736	+
hsa-miR-4318	2.58923	A	AGCATGTACCCACAGTG	chr18	MIMAT0016869	37657189	37657205	+
hsa-miR-1909-3p	2.58922	A	CGGTGAGCACCCG	chr19	MIMAT0007883	1816169	1816190	-
hsa-miR-488-5p	2.58917	A	TTGAGAGTGCCATTATCTGG	chr1	MIMAT0002804	177000000	177000000	-
hsa-miR-637	2.58913	A	ACGCAGAGCCCGAAAGC	chr19	MIMAT0003307	3961429	3961452	-
hsa-miR-668-3p	2.58904	A	GTAGTGGGCCGAGCCGA	chr14	MIMAT0003881	101000000	101000000	+
hsa-miR-139-5p	2.58891	A	ACTGGAGACACGTGC	chr11	MIMAT0000250	72615102	72615124	-
hsa-let-7c-5p	2.58874	A	AACCATACAACCTACTACC	chr21	MIMAT0000064	16539838	16539859	+
hsa-miR-4267	2.58864	A	GTGCCACCGAGCT	chr2	MIMAT0016893	110000000	110000000	-
hsa-miR-548k	2.58861	A	AGCAAAATCCGCAAGTA	chr11	MIMAT0005882	70283986	70284007	+
hsa-miR-6759-5p	2.5886	A	ACAGACTTCTGCCCAC	chr12	MIMAT0027418	57748656	57748677	-
hsa-miR-6783-5p	2.58859	A	CCGGATCAGGACTTTT	chr17	MIMAT0027466	44934655	44934676	-
hsa-miR-548as-3p	2.58834	A	ACAAACATAATTGTGGGTT	chr13	MIMAT0022268	92490199	92490220	+
hsa-miR-6503-3p	2.58813	A	GGAGGTCTGCATCCT	chr11	MIMAT0025463	60209084	60209104	-
hsa-miR-382-5p	2.58789	A	CGAATCCACCACGAAC	chr14	MIMAT0000737	101000000	101000000	+
hsa-miR-4321	2.58788	A	CGCAGGGCGGTC	chr19	MIMAT0016874	2250688	2250708	+
hsa-miR-651-3p	2.58773	A	CTTTTAGGATACACTTTCCT	chrX	MIMAT0026624	8127018	8127039	+
hsa-miR-6885-3p	2.58771	A	CTAGGGGAGCAGGAA	chr19	MIMAT0027671	6389638	6389658	-
hsa-miR-6853-5p	2.58769	A	CTGACTTCATGGACATC	chr9	MIMAT0027606	35732927	35732950	+
hsa-miR-4709-3p	2.58761	A	GCTACAGAGCACCTCC	chr14	MIMAT0019812	74480135	74480157	-
hsa-miR-3168	2.58759	A	GTCTGACTGTAGAACTC	chr13	MIMAT0015043	41101076	41101092	-
hsa-miR-548aq-5p	2.58747	A	GGCAAAAACAGCAATTAC	chr3	MIMAT0022263	186000000	186000000	-
hsa-miR-6792-3p	2.5874	A	ATGAGCAGGGGCTGT	chr19	MIMAT0027485	7617480	7617501	+
hsa-miR-4511	2.58732	A	AGGGCAAATGCAACAG	chr15	MIMAT0019048	65719297	65719318	-
hsa-miR-3670	2.5873	A	TAGAGAAGGACAGCTGTG	chr16	MIMAT0018093	18488303	18488326	-
hsa-miR-4791	2.58726	A	TTTCAGTCATCATATCCA	chr3	MIMAT0019963	19314907	19314924	-
hsa-miR-154-3p	2.5872	A	AATAGGTCAACCGTGTATGA	chr14	MIMAT0000453	101000000	101000000	+
hsa-miR-891b	2.58696	A	TCAATGACTCAGGTAAGTTGC	chrX	MIMAT0004913	146000000	146000000	-
hsa-miR-3130-5p	2.58677	A	GGCTGCACCGGAG	chr2	MIMAT0014995	207000000	207000000	+
hsa-miR-4682	2.58667	A	AGACCAGGCTCCAGG	chr10	MIMAT0019767	120000000	120000000	+
hsa-miR-3591-5p	2.58656	A	TCAAACGCCATTATCACA	chr18	MIMAT0019876	58451121	58451143	-
hsa-miR-4536-3p	2.5863	A	ATGTGGTAGATATATGCACG	chrX	MIMAT0020959	55451495	55451515	-
hsa-miR-6787-3p	2.58624	A	CTGGAGAGGGCAGC	chr17	MIMAT0027475	82236707	82236728	+
hsa-miR-4774-5p	2.58615	A	TTATTACCTACTACATACCAGA	chr2	MIMAT0019929	169000000	169000000	+
hsa-miR-489-5p	2.58591	A	AAATGGCGTCACACATA	chr7	MIMAT0026605	93483985	93484006	-
hsa-miR-485-5p	2.58577	A	GAATTCATCACGGCCAGC	chr14	MIMAT0002175	101000000	101000000	+
hsa-miR-1-5p	2.58577	A	ATGGGCATATAAAGAAGTATG	chr20	MIMAT0031892	62554312	62554333	+
hsa-miR-101-5p	2.58568	A	AGCATCAGCACTGTGATA	chr1	MIMAT0004513	65058477	65058498	-
hsa-miR-568	2.58559	A	GTGTGTATACATTTATACAT	chr3	MIMAT0003232	114000000	114000000	-
hsa-miR-3140-3p	2.58556	A	ACTACCTGAATTCCCAAA	chr4	MIMAT0015008	152000000	152000000	-
hsa-miR-655-3p	2.58549	A	AAAGAGGTTAACCATGTATTA	chr14	MIMAT0003331	101000000	101000000	+
hsa-miR-3928-5p	2.58549	A	GCAGGCGGAACCT	chr22	MIMAT0027037	31160095	31160117	-
hsa-miR-559	2.58537	A	TTTTGGTGCATATTTACTTTA	chr2	MIMAT0003223	47377690	47377710	+
hsa-miR-548au-3p	2.58528	A	CTGGTGCAAAAGTAACT	chr9	MIMAT0022292	93594874	93594894	+
hsa-miR-329-5p	2.58527	A	GAAACAGAAACCCAGAA	chr14	MIMAT0026555	101000000	101000000	+
hsa-miR-371b-3p	2.58525	A	GCACTCAAACTGTGGG	chr19	MIMAT0019893	53787678	53787700	-
hsa-miR-127-5p	2.5851	A	ATCAGAGCCCTCTGA	chr14	MIMAT0004604	101000000	101000000	+
hsa-miR-6733-3p	2.58509	A	CTAGGAAATCCAGACACT	chr1	MIMAT0027368	43171652	43171671	-
hsa-miR-1908-5p	2.58503	A	GACCAATCGCCGTC	chr11	MIMAT0007881	61815209	61815229	-
hsa-miR-582-3p	2.58502	A	GGTTCAGTTGTTCAACC	chr5	MIMAT0004797	59703630	59703651	-
hsa-miR-499a-3p	2.58491	A	AGCACAGACTTGCTGTGA	chr20	MIMAT0004772	34990445	34990466	+
hsa-miR-1256	2.58484	A	AGCTAGTGAGAAGTCAATG	chr1	MIMAT0005907	20988377	20988398	-
hsa-miR-6504-5p	2.58481	A	CTGCATTACAGCACAGC	chr16	MIMAT0025464	81611352	81611372	+
hsa-miR-599	2.58471	A	GTTTGATAAACTGACACAA	chr8	MIMAT0003267	99536651	99536670	-
hsa-miR-5692b	2.58469	A	ACACCTACTGTGATATTATT	chr21	MIMAT0022497	42950986	42951005	-
hsa-miR-3972	2.58469	A	TGCCCTGGAACGGG	chr1	MIMAT0019357	17277948	17277969	+
hsa-miR-143-3p	2.58465	A	GAGCTACAGTGCTTC	chr5	MIMAT0000435	149000000	149000000	+
hsa-miR-504-5p	2.58464	A	GATAGAGTGCAGACCAG	chrX	MIMAT0002875	139000000	139000000	-
hsa-miR-520g-5p	2.58463	A	AAACAGAAAGTGCTTCCT	chr19	MIMAT0026611	53722182	53722204	+
hsa-miR-3677-3p	2.58457	A	GGCCGTGGCCAG	chr16	MIMAT0018101	2270751	2270772	+
hsa-miR-5692c	2.58428	A	GTACACCTACTGTGATATTAT	chr7	MIMAT0022476	97964408	97964429	-
hsa-miR-5698	2.58416	A	CCACAATCACTGCACT	chr1	MIMAT0022491	154000000	154000000	-
hsa-miR-154-5p	2.58404	A	CGAAGGCAACACGGATAAC	chr14	MIMAT0000452	101000000	101000000	+
hsa-miR-3185	2.58403	A	CCGCAGACCGACC	chr17	MIMAT0015065	48724446	48724468	-
hsa-miR-892c-3p	2.58362	A	TCCACTCAGAAAGGAAAC	chrX	MIMAT0025858	146000000	146000000	-
hsa-miR-4638-5p	2.58362	A	ACTTGTCCACCGCAG	chr5	MIMAT0019695	181000000	181000000	-
hsa-miR-4504	2.58353	A	CATGTTCATCTCTATTGTCA	chr14	MIMAT0019040	50299871	50299892	-
hsa-miR-4446-5p	2.58348	A	GCCAAGGGAATGGC	chr3	MIMAT0019233	114000000	114000000	+
hsa-miR-3605-3p	2.58342	A	CTAGAGGACAGGTAACAC	chr1	MIMAT0017982	33332405	33332427	-
hsa-miR-6740-3p	2.58327	A	CTGTTTGGGAGGAGAG	chr1	MIMAT0027382	202000000	202000000	+
hsa-miR-3184-3p	2.58323	A	TGAGGGGCAGAGAGC	chr17	MIMAT0022731	30117095	30117117	-
hsa-miR-548ay-5p	2.58315	A	GCAAAAACCACAATTACTT	chr3	MIMAT0025452	32506342	32506362	-
hsa-miR-764	2.58313	A	AGGAGGACAAGTGAGC	chrX	MIMAT0010367	115000000	115000000	+
hsa-miR-6750-5p	2.58307	A	AGCAGCTCACCCAGC	chr11	MIMAT0027400	64898409	64898432	-
hsa-miR-4681	2.58282	A	AGATACAGCCTGCATTCC	chr10	MIMAT0019766	119000000	119000000	+
hsa-miR-208b-5p	2.58252	A	ACATAATTCGAGCAAAAAGC	chr14	MIMAT0026722	23418032	23418053	-
hsa-miR-190a-3p	2.58244	A	AGGAATATGTTTGATATATAG	chr15	MIMAT0026482	62824008	62824028	+
hsa-miR-5091	2.58237	A	CAGCACAGTCTTGTCG	chr4	MIMAT0021083	13627875	13627897	+
hsa-miR-6866-5p	2.58228	A	AGAATCTCTATTCCAGCCT	chr17	MIMAT0027632	40161938	40161960	+
hsa-miR-3653-5p	2.58219	A	GAAGAAGAATCATCAGGAG	chr22	MIMAT0032110	29333226	29333245	-
hsa-miR-593-3p	2.58205	A	AGAAACCCCAGCAGAGA	chr7	MIMAT0004802	128000000	128000000	+
hsa-miR-4662a-3p	2.58194	A	ATTTAGCCAATTGTCTATCTT	chr8	MIMAT0019732	125000000	125000000	+
hsa-miR-301b-5p	2.58189	A	AGTAGTGCAACCTCGT	chr22	MIMAT0032026	21652990	21653011	+
hsa-miR-6873-3p	2.58186	A	CTGAGAGAGAAAGACAGA	chr6	MIMAT0027647	33287227	33287249	-
hsa-miR-548x-3p	2.58181	A	GAAAGTAATTGCAGTTTTTA	chr21	MIMAT0015081	18686100	18686119	-
hsa-miR-5187-3p	2.58166	A	CTGAGGAAAAGAGGATTC	chr1	MIMAT0021118	161000000	161000000	+
hsa-miR-4650-5p	2.58165	A	AAGGTAGAAAGAGGCCT	chr7	MIMAT0019713	72697917	72697935	+
hsa-miR-5193	2.58164	A	ACTGGGATGAGGTAGAG	chr3	MIMAT0021124	49806165	49806186	-
hsa-miR-4503	2.58164	A	TAAATTCTATTTCCTGCTTAAA	chr14	MIMAT0019039	36952358	36952379	-
hsa-miR-144-3p	2.58159	A	AGTACATCATCTATACTGTA	chr17	MIMAT0000436	28861548	28861567	-
hsa-miR-329-3p	2.58152	A	AAAGAGGTTAACCAGGTGTG	chr14	MIMAT0001629	101000000	101000000	+
hsa-miR-6504-3p	2.58148	A	AGAATGGCTGTGCTGT	chr16	MIMAT0025465	81611387	81611406	+
hsa-miR-7154-5p	2.58109	A	CCAAGCTAGACCCAGT	chr11	MIMAT0028218	45691754	45691776	-
hsa-miR-6786-3p	2.58106	A	AGGCAGAATCAGAAGGG	chr17	MIMAT0027473	81693844	81693866	+
hsa-miR-4524b-3p	2.58101	A	TAGCAGCATGAACCTGT	chr17	MIMAT0022256	69099607	69099626	+
hsa-miR-6506-5p	2.58096	A	ACCATATTCAGTGACATCC	chr16	MIMAT0025468	15611072	15611094	-
hsa-miR-4765	2.58094	A	GAACATAGCTATCAATCACT	chr2	MIMAT0019916	32635300	32635321	+
hsa-miR-548aj-3p	2.58072	A	TAAAAGTAATTGCAGTTTTTA	chrX	MIMAT0018990	38023912	38023932	-
hsa-miR-4311	2.58068	A	CACACTCAGCTCTCTTT	chr15	MIMAT0016863	66040243	66040260	+
hsa-miR-5090	2.58067	A	CACCCTACACCAATCTG	chr7	MIMAT0021082	102000000	102000000	+
hsa-miR-4517	2.58066	A	CTCAGCTGTGAGTTTCA	chr16	MIMAT0019054	28958587	28958611	+
hsa-miR-376c-5p	2.58057	A	AACATAGAAGGAATATCCACC	chr14	MIMAT0022861	101000000	101000000	+
hsa-miR-4483	2.58046	A	CAACAACAGACCACCC	chr10	MIMAT0019017	114000000	114000000	-
hsa-miR-8057	2.58025	A	TCCATCTTACTACAGAGCC	chr18	MIMAT0030984	26591505	26591525	-
hsa-miR-3157-5p	2.5799	A	AGACTGCACTAGCCTG	chr10	MIMAT0015031	96064369	96064390	-
hsa-miR-548b-3p	2.57987	A	ACAAAAGCAACTGAGGTTC	chr6	MIMAT0003254	119000000	119000000	-
hsa-miR-3129-3p	2.57982	A	GCAGCAGTGTAGAGATT	chr2	MIMAT0019202	189000000	189000000	-
hsa-miR-499b-5p	2.57977	A	TGAACATCACAGCAAGTC	chr20	MIMAT0019897	34990443	34990463	-
hsa-miR-4687-5p	2.57975	A	TTTGGGTGCGGGAG	chr11	MIMAT0019774	3856073	3856094	+
hsa-miR-5586-3p	2.57968	A	CTTTAACCAGCTTGTCA	chr14	MIMAT0022288	59646962	59646983	-
hsa-miR-383-5p	2.57964	A	AGCCACAATCACCTTCT	chr8	MIMAT0000738	14853483	14853504	-
hsa-miR-3144-5p	2.57927	A	CTATATATCTCTTTGGTCCC	chr6	MIMAT0015014	120000000	120000000	+
hsa-miR-551a	2.57924	A	TGGAAACCAAGAGTGGG	chr1	MIMAT0003214	3560710	3560730	-
hsa-miR-1266-5p	2.57918	A	AGCCCTGTTCTACAGC	chr15	MIMAT0005920	52277166	52277188	-
hsa-miR-4772-3p	2.57917	A	TCTGATCAGGCAAAGTTG	chr2	MIMAT0019927	102000000	102000000	+
hsa-miR-375	2.57873	A	TCACGCGAGCCGAAC	chr2	MIMAT0000728	219000000	219000000	-
hsa-miR-6716-3p	2.57872	A	GCAGAGGAATGGAGAG	chr11	MIMAT0025845	119000000	119000000	+
hsa-miR-7161-3p	2.57866	A	CCTGGAGACTGCCA	chr6	MIMAT0028233	159000000	159000000	+
hsa-miR-6778-3p	2.5786	A	CTGTGGAATGTCAGGG	chr17	MIMAT0027457	18340814	18340834	-
hsa-miR-153-5p	2.5785	A	AGCTGCAACATCACAAA	chr7	MIMAT0026480	158000000	158000000	-
hsa-miR-651-5p	2.5785	A	CAAAAGTCAAGCTTATCCT	chrX	MIMAT0003321	8126980	8127001	+
hsa-miR-5001-3p	2.57844	A	AAGGACCTGGACAGAG	chr2	MIMAT0021022	233000000	233000000	-
hsa-miR-3975	2.57826	A	GTGAAGTAGTGCATTAGC	chr18	MIMAT0019360	35591782	35591803	+
hsa-miR-219b-3p	2.57811	A	ACTGATTGTCCAAACGC	chr9	MIMAT0019748	128000000	128000000	+
hsa-miR-4456	2.57799	A	AAAAGGAAGCCACCAG	chr5	MIMAT0018978	535861	535877	-
hsa-miR-129-5p	2.57771	A	GCAAGCCCAGACCGC	chr7	MIMAT0000242	128000000	128000000	+
hsa-miR-7852-3p	2.57765	A	AAATGCCTTTGACTACTACA	chr1	MIMAT0030427	108000000	108000000	+
hsa-miR-4461	2.57763	A	GCCTAGCCCTACTAGTC	chr5	MIMAT0018983	135000000	135000000	+
hsa-miR-181d-3p	2.57759	A	GTGACATTCATCCCCC	chr19	MIMAT0026608	13874953	13874973	+
hsa-miR-4474-3p	2.57751	A	TTAGCCTCATGACCAGC	chr9	MIMAT0019001	20502277	20502298	-
hsa-miR-4490	2.57726	A	TATGCCCAAATCTCTTACC	chr11	MIMAT0019025	90555785	90555806	-
hsa-miR-103b	2.57718	A	AGCAGCATTGTACAGGG	chr5	MIMAT0007402	169000000	169000000	+
hsa-miR-2681-3p	2.57687	A	GTGCTTTACCAACTCCA	chr13	MIMAT0013516	102000000	102000000	-
hsa-miR-548av-3p	2.57685	A	GCAAAAGTAACTGCAGT	chr18	MIMAT0022304	72853321	72853340	-
hsa-miR-1294	2.57681	A	AGACAACAATGCCAACC	chr5	MIMAT0005884	154000000	154000000	+
hsa-miR-4693-5p	2.57674	A	TGTGACAGTGAAATTCAC	chr11	MIMAT0019784	104000000	104000000	+
hsa-miR-1185-5p	2.57672	A	AACATACAAAGGGTATCCT	chr14	MIMAT0005798	101000000	101000000	+
hsa-miR-3123	2.57669	A	GATTAAACAATTCTCTG	chr1	MIMAT0014985	241000000	241000000	+
hsa-miR-7162-5p	2.5759	A	CAGCTGAGAAAGGAAGC	chr10	MIMAT0028234	30368648	30368665	-
hsa-miR-4803	2.57587	A	TCAATCCACACTATTATGTTA	chr5	MIMAT0019983	72169476	72169496	+
hsa-miR-5586-5p	2.57581	A	GCATATAGTAACAAGCTGG	chr14	MIMAT0022287	59646999	59647020	-
hsa-miR-3127-3p	2.57569	A	CCAGCAGGCCTGC	chr2	MIMAT0019201	96798324	96798345	+
hsa-miR-6871-3p	2.5756	A	CTGTGGGAGCCACA	chr20	MIMAT0027643	41169057	41169078	+
hsa-miR-4711-5p	2.57553	A	CTCATGTCTTCTGGCC	chr1	MIMAT0019816	59733269	59733291	-
hsa-miR-103a-2-5p	2.57553	A	CAAGGCAGCACTGTAA	chr20	MIMAT0009196	3917504	3917526	+
hsa-miR-331-5p	2.57538	A	GGATCCCTGGGACC	chr12	MIMAT0004700	95308445	95308466	+
hsa-miR-5699-3p	2.57535	A	GCTCCAACAAGGAAAG	chr10	MIMAT0022492	641699	641720	-
hsa-miR-4262	2.57531	A	CAGGTAGTCTGAATGTC	chr2	MIMAT0016894	11836943	11836959	-
hsa-miR-1272	2.57524	A	TTTCAGAATTTGCTGCCA	chr15	MIMAT0005925	64762471	64762496	-
hsa-miR-6772-3p	2.57518	A	TGTGGGCACAGAGTC	chr16	MIMAT0027445	57772290	57772312	-
hsa-miR-3173-5p	2.57513	A	AAAGGAGAAAACAGGCA	chr14	MIMAT0019214	95137961	95137982	-
hsa-miR-367-5p	2.57511	A	AGAGTTGCATATTAGCAACAGT	chr4	MIMAT0004686	113000000	113000000	-
hsa-miR-376a-5p	2.57492	A	TACTCATAGAAGGAGAATCTAC	chr14	MIMAT0003386	101000000	101000000	+
hsa-miR-7849-3p	2.57482	A	AGGCCCAAGATCAACA	chr4	MIMAT0030424	146000000	146000000	+
hsa-miR-6084	2.57473	A	CCGGCCACCGAC	chr1	MIMAT0023709	20633756	20633775	+
hsa-miR-4491	2.5747	A	TTTGGTCACACCAGTC	chr11	MIMAT0019026	111000000	111000000	+
hsa-miR-563	2.57459	A	GGGAAACGTATGTCAAC	chr3	MIMAT0003227	15873822	15873840	+
hsa-miR-556-5p	2.57459	A	CTCATATTACAATGAGCTCAT	chr1	MIMAT0003220	162000000	162000000	+
hsa-miR-607	2.5744	A	GTTATAGATCTGGATTTGAAC	chr10	MIMAT0003275	96828684	96828704	-
hsa-miR-302e	2.57434	A	AAGCATGGAAGCACTTA	chr11	MIMAT0005931	7234771	7234787	+
hsa-miR-8086	2.57416	A	ACCATATCAGTCCAGACT	chr10	MIMAT0031013	28289319	28289340	-
hsa-miR-410-5p	2.57403	A	CGAACTCATCACAGACA	chr14	MIMAT0026558	101000000	101000000	+
hsa-miR-7-2-3p	2.57395	A	TTAGGTAGACTGGGATTTG	chr15	MIMAT0004554	88611896	88611917	+
hsa-miR-6883-3p	2.57394	A	CTGAGGAGAGTGAGATAG	chr17	MIMAT0027667	8144994	8145015	-
hsa-miR-4726-3p	2.57393	A	TGCGGCCAGAGGG	chr17	MIMAT0019846	38719727	38719748	+
hsa-miR-543	2.57392	A	AAGAAGTGCACCGCGAATG	chr14	MIMAT0004954	101000000	101000000	+
hsa-miR-3607-3p	2.5738	A	CATCAGAAAGCGTTTACA	chr5	MIMAT0017985	86620547	86620566	+
hsa-miR-4676-3p	2.57372	A	AAGAGCCAGTGGTGAA	chr10	MIMAT0019759	72721072	72721093	+
hsa-miR-4704-3p	2.57371	A	TAGACACTAGATATGTGACTG	chr13	MIMAT0019804	66218296	66218317	+
hsa-miR-3142	2.57361	A	TCTGAAGGTTCAGAAAGG	chr5	MIMAT0015011	160000000	160000000	+
hsa-miR-6070	2.57332	A	CTCCAGGGACTGGA	chr21	MIMAT0023695	43609953	43609971	-
hsa-miR-5693	2.57329	A	GAGTTCATTTCAGAGCC	chr13	MIMAT0022486	51348576	51348597	-
hsa-miR-4781-3p	2.57327	A	CTCTAGCGAGGATTCC	chr1	MIMAT0019943	54054124	54054145	+
hsa-miR-4766-3p	2.57326	A	TTCCAAAAGAGCAATTGC	chr22	MIMAT0019918	40813893	40813913	-
hsa-miR-6838-3p	2.57314	A	CTGCAACAGAAGCAGG	chr7	MIMAT0027579	44073378	44073397	-
hsa-miR-6776-3p	2.57291	A	CTGGGGAGAGACAGT	chr17	MIMAT0027453	2692861	2692883	-
hsa-miR-4999-3p	2.57286	A	ACTGTATTGTCAGGTAGTG	chr19	MIMAT0021018	8389311	8389330	-
hsa-miR-6780b-3p	2.57277	A	CTAGGGAAAGGAGACAA	chr6	MIMAT0027573	43434600	43434620	+
hsa-miR-6840-5p	2.57255	A	ATCTGCAGGTCTTTGCC	chr7	MIMAT0027582	100000000	100000000	+
hsa-miR-4708-3p	2.5725	A	ATCAGAGAGATGCCGC	chr14	MIMAT0019810	65335123	65335144	-
hsa-miR-548i	2.57246	A	GGCAAAATCCGCAATT	chrX	MIMAT0005935	84225797	84225818	-
hsa-miR-587	2.5724	A	GTGACTCATCACCTATGG	chr6	MIMAT0003253	107000000	107000000	+
hsa-miR-639	2.57238	A	ACAGCGCTCGCAACCGC	chr19	MIMAT0003309	14529603	14529625	+
hsa-miR-4720-3p	2.5721	A	ATACTTGGTACAACTTAAGC	chr16	MIMAT0019834	81385063	81385083	+
hsa-miR-6828-5p	2.57201	A	CCACAGGGTTCTCTTG	chr3	MIMAT0027556	170000000	170000000	+
hsa-miR-3199	2.57184	A	AACTTTCTCCTAAGGCAG	chr22	MIMAT0015084	27920535	27920557	+
hsa-miR-4302	2.5717	A	CTCGCTGAGCCACA	chr12	MIMAT0016855	25874052	25874069	-
hsa-miR-6749-3p	2.57165	A	CTGGGCCAGGCAG	chr11	MIMAT0027399	64902387	64902407	-
hsa-miR-3167	2.57163	A	ACACCAGTATTTCTGAAATC	chr11	MIMAT0015042	127000000	127000000	-
hsa-miR-6721-5p	2.57133	A	CTCCTACAATAAGCCCC	chr6	MIMAT0025852	32170084	32170106	-
hsa-miR-6888-5p	2.57124	A	ATCTGCCTGAGCATCTC	chr2	MIMAT0027676	159000000	159000000	+
hsa-miR-6822-5p	2.57108	A	AAGCCCCAACTGGTT	chr3	MIMAT0027544	39138211	39138230	+
hsa-miR-1909-5p	2.57106	A	CAGGGCAGGCACC	chr19	MIMAT0007882	1816203	1816223	-
hsa-miR-6071	2.57103	A	GCCTTGGCCGGC	chr2	MIMAT0023696	85783657	85783675	-
hsa-miR-671-3p	2.57098	A	GGTGGAGCCCTGA	chr7	MIMAT0004819	151000000	151000000	+
hsa-miR-4649-5p	2.57095	A	CTCTGAGAGCCCACC	chr7	MIMAT0019711	44110851	44110874	+
hsa-miR-27a-5p	2.57073	A	TGCTCACAAGCAGCTA	chr19	MIMAT0004501	13836487	13836508	-
hsa-miR-6771-3p	2.57073	A	CTGCGGGTAGACAGG	chr16	MIMAT0027443	50292655	50292675	+
hsa-miR-4671-5p	2.5706	A	AGATTAGCGCACAGTCT	chr1	MIMAT0019752	234000000	234000000	+
hsa-miR-4330	2.57051	A	GCAAGGCTCTGATCTG	chrX	MIMAT0016924	151000000	151000000	+
hsa-miR-6738-3p	2.57037	A	CTGGGAGTAGAATGCAG	chr1	MIMAT0027378	156000000	156000000	-
hsa-miR-573	2.5703	A	CTGATCAGTTACACATCAC	chr4	MIMAT0003238	24520252	24520275	-
hsa-miR-486-3p	2.57021	A	ATCCTGTACTGAGCTGC	chr8	MIMAT0004762	41660486	41660506	+
hsa-miR-4711-3p	2.5702	A	ATCAAGCCAGAAGACAC	chr1	MIMAT0019817	59733235	59733252	-
hsa-miR-4736	2.56993	A	CAGCCCAGATAACCTG	chr17	MIMAT0019862	58336004	58336022	-
hsa-miR-510-5p	2.56983	A	GTGATTGCCACTCTCC	chrX	MIMAT0002882	147000000	147000000	-
hsa-miR-548v	2.56981	A	TGGTGCAAAAGTAACTGT	chr8	MIMAT0015020	17681588	17681609	-
hsa-miR-5007-5p	2.5698	A	AAACCATATCAGCCAGAC	chr13	MIMAT0021035	55174474	55174495	+
hsa-miR-208b-3p	2.5696	A	ACAAACCTTTTGTTCGTCTTA	chr14	MIMAT0004960	23417997	23418018	-
hsa-miR-3910	2.56926	A	TGTCTTGGTTTTATGCCT	chr9	MIMAT0018184	91636277	91636296	-
hsa-miR-4684-5p	2.56922	A	TATGTTGCAAGTCAGTAGA	chr1	MIMAT0019769	22719530	22719551	+
hsa-miR-8080	2.56915	A	AGCCGTTGACACCAG	chr2	MIMAT0031007	79866551	79866573	-
hsa-miR-576-5p	2.5689	A	AAAGACGTGGAGAAATTAGAAT	chr4	MIMAT0003241	109000000	109000000	+
hsa-miR-4668-5p	2.56872	A	GACAAATCCTTTTTTTTTTCC	chr9	MIMAT0019745	112000000	112000000	+
hsa-miR-922	2.56865	A	GACGTAGTCCTATTCTC	chr3	MIMAT0004972	198000000	198000000	-
hsa-miR-194-3p	2.56857	A	CAGATAACAGCAGCCCC	chr11	MIMAT0004671	64891368	64891389	-
hsa-miR-548au-5p	2.56854	A	GCAAAAACCGCAATTAC	chr9	MIMAT0022291	93594841	93594861	+
hsa-miR-1265	2.56841	A	AACAACACTTGACCACA	chr10	MIMAT0005918	14436589	14436610	+
hsa-miR-3181	2.56831	A	CCGGCGCCGAG	chr16	MIMAT0015061	50742313	50742331	+
hsa-miR-6510-3p	2.56824	A	CTGCAGGAGACAGAGT	chr17	MIMAT0025477	41517166	41517186	-
hsa-miR-5590-5p	2.56819	A	AATAAAGTCTATGTATGGCAA	chr2	MIMAT0022299	135000000	135000000	+
hsa-miR-4735-3p	2.56819	A	ATGTCTAATTTGAGCACCT	chr1	MIMAT0019861	197000000	197000000	-
hsa-miR-6866-3p	2.56805	A	CTAGAGGACAGATAAAGGG	chr17	MIMAT0027633	40161980	40162001	+
hsa-miR-663b	2.56786	A	CCTCAGGCACGGC	chr2	MIMAT0005867	132000000	132000000	-
hsa-miR-4797-5p	2.56758	A	TTCAGTAAGTGGCACTC	chr3	MIMAT0019972	197000000	197000000	-
hsa-miR-4500	2.56745	A	AAGAAACTACTACCTCA	chr13	MIMAT0019036	87618671	87618687	-
hsa-miR-5705	2.56745	A	CACAGGCCATGAGC	chr4	MIMAT0022499	87300505	87300527	-
hsa-miR-7160-3p	2.56723	A	TCTGCTAAAGCCAGGG	chr8	MIMAT0028231	2076620	2076640	+
hsa-miR-4452	2.56714	A	ATCACTTAAGGCCAAGAA	chr4	MIMAT0018974	86542485	86542507	-
hsa-miR-938	2.56705	A	ACTGGGTTCACCTTTA	chr10	MIMAT0004981	29602311	29602332	-
hsa-miR-8082	2.56664	A	CAGAGTATTCCCAGCTC	chr4	MIMAT0031009	113000000	113000000	+
hsa-miR-552-5p	2.56662	A	CCAACAGGCAAAAGG	chr1	MIMAT0026615	34669650	34669670	-
hsa-miR-548ay-3p	2.56655	A	TGCAAGAGTAATCGCG	chr3	MIMAT0025453	32506305	32506326	-
hsa-miR-185-3p	2.56626	A	GACCAGAGGAAAGCCAG	chr22	MIMAT0004611	20033188	20033209	+
hsa-miR-1205	2.56622	A	CTCAAAGCAAACCCTG	chr8	MIMAT0005869	128000000	128000000	+
hsa-miR-483-3p	2.56614	A	AAGACGGGAGGAGAGGAG	chr11	MIMAT0002173	2134142	2134162	-
hsa-miR-548at-5p	2.56603	A	AGCCAAAACCGCAATAA	chr17	MIMAT0022277	42494773	42494794	+
hsa-miR-548ag	2.5659	A	GCAGAAACCACAATTACC	chr4	MIMAT0018969	60922623	60922643	+
hsa-miR-5583-5p	2.56552	A	CAGAATATGGGTATATTAGTTT	chr18	MIMAT0022281	39676721	39676742	+
hsa-miR-511-5p	2.56515	A	TGACTGCAGAGCAAAAGA	chr10	MIMAT0002808	17845122	17845142	+
hsa-miR-6789-3p	2.56511	A	CTGGAGGAGACACGG	chr19	MIMAT0027479	2235829	2235849	-
hsa-miR-8061	2.56502	A	AACAATATCCTCTAATCTAAG	chr19	MIMAT0030988	54645319	54645339	+
hsa-miR-146a-3p	2.56502	A	CTGAAGAACTGAATTTCAGAGG	chr5	MIMAT0004608	160000000	160000000	+
hsa-miR-4771	2.56495	A	TAATTGTAGGTCAAGTCTGC	chr2	MIMAT0019925	112000000	112000000	-
hsa-miR-4252	2.56491	A	TGGTGCTGACTCAGTG	chr1	MIMAT0016886	6429844	6429862	-
hsa-miR-1184	2.56479	A	GGAAGCCATCAAGTCG	chrX	MIMAT0005829	155000000	155000000	+
hsa-miR-4645-5p	2.56476	A	ACAATATTTCTTGCCTGGT	chr6	MIMAT0019705	2854079	2854097	-
hsa-miR-5692a	2.56473	A	ACACCCACTGTGGTATT	chr8	MIMAT0022484	12719134	12719155	+
hsa-miR-5588-5p	2.56471	A	AAAAGTCCCACTAATGCC	chr3	MIMAT0022295	185000000	185000000	-
hsa-miR-4777-3p	2.56452	A	TACAGCATTCTAGATGAGG	chr2	MIMAT0019935	231000000	231000000	+
hsa-miR-6754-3p	2.56449	A	TGCAGGCAGAGGCA	chr11	MIMAT0027409	71473546	71473567	+
hsa-miR-6735-5p	2.56433	A	TCAGATTCCTGTGCCC	chr1	MIMAT0027371	43448544	43448568	+
hsa-miR-4722-3p	2.56431	A	CTGCAGGGAGGTGC	chr16	MIMAT0019837	88716278	88716299	-
hsa-miR-147a	2.56406	A	GCAGAAGCATTTCCACAC	chr9	MIMAT0000251	120000000	120000000	-
hsa-miR-4776-3p	2.56389	A	ATGCAGTGGACCAGG	chr2	MIMAT0019933	213000000	213000000	-
hsa-miR-449c-5p	2.56388	A	ACAGCCGCTAGCAATA	chr5	MIMAT0010251	55172313	55172337	-
hsa-miR-6744-3p	2.56387	A	CTGCAGGATGACAAGA	chr11	MIMAT0027390	1256648	1256670	+
hsa-miR-4677-3p	2.56381	A	AGTAGTTCTTTGGTCTCAC	chr1	MIMAT0019761	243000000	243000000	+
hsa-miR-6779-3p	2.56373	A	AGATGGGAGGAGACAGG	chr17	MIMAT0027459	38915017	38915037	+
hsa-miR-633	2.56363	A	TTTATTGTGGTAGATACTATTAG	chr17	MIMAT0003303	62944275	62944297	+
hsa-miR-1269b	2.56359	A	CCAGTAGCATGGCTC	chr17	MIMAT0019059	12917313	12917334	-
hsa-miR-6082	2.56342	A	GGATCAACCAGACGTA	chr4	MIMAT0023707	171000000	171000000	+
hsa-miR-4328	2.5632	A	AATCCTGGGAAAACTGG	chrX	MIMAT0016926	78901204	78901220	-
hsa-miR-1273a	2.56314	A	AAGAAAGAGTCTTGCTTTG	chr8	MIMAT0005926	100000000	100000000	-
hsa-miR-670-5p	2.56307	A	CACCACATACACTCAGG	chr11	MIMAT0010357	43559675	43559694	+
hsa-miR-3680-5p	2.56306	A	TGCACAATCCTGTGAGT	chr16	MIMAT0018106	29599231	29599252	-
hsa-miR-4804-5p	2.56306	A	TTGCTTAACCTTACCGTC	chr5	MIMAT0019984	72878600	72878620	+
hsa-miR-644a	2.56305	A	GCTCTAAGAAAGCCACA	chr20	MIMAT0003314	34466385	34466403	+
hsa-miR-99a-3p	2.56304	A	CAGACCCATAGAAGCGA	chr21	MIMAT0004511	16539138	16539159	+
hsa-miR-4540	2.56298	A	TAAACCTACAGGCAGGA	chr9	MIMAT0019083	36864254	36864274	-
hsa-miR-6867-3p	2.56291	A	CTAGTGGGTAAAGAGGG	chr17	MIMAT0027635	40193643	40193663	+
hsa-miR-4646-3p	2.56289	A	CTGGGAAGGGAGAGG	chr6	MIMAT0019708	31701029	31701049	-
hsa-miR-645	2.56282	A	TCAGCAGTACCAGCCTAG	chr20	MIMAT0003315	50585846	50585864	+
hsa-miR-1279	2.56258	A	AGAAAGAAGCAATATGA	chr12	MIMAT0005937	69273188	69273204	-
hsa-miR-6506-3p	2.56254	A	GTGTCTGGAATCTCTGA	chr16	MIMAT0025469	15611031	15611052	-
hsa-miR-3136-5p	2.56254	A	AATGACCCTACCTATTCAG	chr3	MIMAT0015003	69049004	69049026	-
hsa-miR-591	2.5623	A	ACAATGAGAACCCATGGT	chr7	MIMAT0003259	96219722	96219741	-
hsa-miR-195-3p	2.56229	A	GGAGCAGCACAGCCA	chr17	MIMAT0004615	7017628	7017649	-
hsa-miR-619-3p	2.56224	A	ACTGGGCACAAACATG	chr12	MIMAT0003288	109000000	109000000	-
hsa-miR-562	2.56224	A	GCAAATGGTACAGCTACT	chr2	MIMAT0003226	232000000	232000000	+
hsa-miR-200c-5p	2.56215	A	CCAAACACTGCTGGGTA	chr12	MIMAT0004657	6963703	6963724	+
hsa-miR-1250-5p	2.56213	A	AAAGGCCACATCCAGC	chr17	MIMAT0005902	81133265	81133285	-
hsa-miR-6072	2.56212	A	CTAAGGTGCAGTGTGA	chr10	MIMAT0023697	2076031	2076052	-
hsa-miR-100-3p	2.56201	A	CATACCTATAGATACAAGCTT	chr11	MIMAT0004512	122000000	122000000	-
hsa-miR-2467-5p	2.56197	A	GAGCCAAGGCTAACAG	chr2	MIMAT0019952	239000000	239000000	-
hsa-miR-548w	2.56194	A	AGGCAAAAACCGCAG	chr16	MIMAT0015060	26025246	26025268	+
hsa-miR-6807-3p	2.56189	A	CTGGGCCAAGCAGG	chr19	MIMAT0027515	58550354	58550376	+
hsa-miR-10b-5p	2.56188	A	CACAAATTCGGTTCTACAGGG	chr2	MIMAT0000254	176000000	176000000	+
hsa-miR-4712-5p	2.56158	A	GAAATGAGAGACCTGTAC	chr15	MIMAT0019818	50360337	50360358	+
hsa-miR-548az-3p	2.56156	A	GCAAAAGTGATTGCAGT	chr8	MIMAT0025457	119000000	119000000	+
hsa-miR-548ae-3p	2.5615	A	TGAAAGTAATTGCAGTTTTTG	chr5	MIMAT0018954	58530047	58530067	-
hsa-miR-6762-5p	2.5613	A	ACACAGGCTGCTCCA	chr12	MIMAT0027424	113000000	113000000	+
hsa-miR-759	2.56123	A	GTCAAAATTGTTTGCACT	chr13	MIMAT0010497	52810073	52810094	+
hsa-miR-3678-5p	2.56106	A	CACAGCAGAGTTTGTAC	chr17	MIMAT0018102	75406077	75406096	+
hsa-miR-4798-5p	2.56102	A	CCAATTCACAAAGTATACC	chr4	MIMAT0019974	7310459	7310480	+
hsa-miR-4790-3p	2.56101	A	TGTGACATCGCTTTACC	chr3	MIMAT0019962	5250180	5250201	-
hsa-miR-4708-5p	2.56091	A	AAGGAGCAAGGCGG	chr14	MIMAT0019809	65335155	65335175	-
hsa-miR-4782-5p	2.56084	A	TTGATTGTCTTCATATCCAG	chr2	MIMAT0019944	114000000	114000000	-
hsa-miR-4260	2.5608	A	TGGGACTCCATGCCC	chr1	MIMAT0016881	210000000	210000000	-
hsa-miR-6077	2.56076	A	GAAGGCCGTACAGCT	chr1	MIMAT0023702	148000000	148000000	+
hsa-miR-6501-3p	2.56074	A	ACTGTTACCGCAGGC	chr21	MIMAT0025459	33550705	33550727	+
hsa-let-7e-3p	2.56071	A	GGAAAGCTAGGAGGC	chr19	MIMAT0004485	51692838	51692859	+
hsa-miR-490-3p	2.56064	A	CAGCATGGAGTCCTCCA	chr7	MIMAT0002806	137000000	137000000	+
hsa-miR-3183	2.56061	A	TCCGAGCGACTCCG	chr17	MIMAT0015063	1022529	1022550	-
hsa-miR-376c-3p	2.56046	A	ACGTGGAATTTCCTCTATG	chr14	MIMAT0000720	101000000	101000000	+
hsa-miR-370-5p	2.56043	A	GTAACTGCAGAGACGT	chr14	MIMAT0026483	101000000	101000000	+
hsa-miR-5197-5p	2.5604	A	TCAAGAATGAGTTTGTGC	chr5	MIMAT0021130	144000000	144000000	+
hsa-miR-4524b-5p	2.56027	A	GAGACAGGCTTATGCTG	chr17	MIMAT0022255	69099570	69099590	+
hsa-miR-885-5p	2.56024	A	AGAGGCAGGGTAGTGTA	chr3	MIMAT0004947	10394531	10394552	-
hsa-miR-5682	2.56016	A	ACCTTATCCTGCAAGGT	chr3	MIMAT0022470	121000000	121000000	+
hsa-miR-8074	2.56005	A	GAGTACATGCCAGTCTC	chr19	MIMAT0031001	51206939	51206962	-
hsa-miR-6718-5p	2.56003	A	TCATAAGCCCTCTGACC	chr18	MIMAT0025849	3885363	3885383	+
hsa-miR-450a-2-3p	2.56001	A	ATGAATGCAAAATGTCCC	chrX	MIMAT0031074	135000000	135000000	-
hsa-miR-1247-5p	2.55995	A	TCCGGGGACGAACG	chr14	MIMAT0005899	102000000	102000000	-
hsa-miR-217	2.55993	A	TCCAATCAGTTCCTGAT	chr2	MIMAT0000274	55983020	55983042	-
hsa-miR-493-5p	2.55992	A	AATGAAAGCCTACCATGTAC	chr14	MIMAT0002813	101000000	101000000	+
hsa-miR-548at-3p	2.55969	A	ACAAAAGTTACTGCGGT	chr17	MIMAT0022278	42494810	42494830	+
hsa-miR-6742-3p	2.55968	A	CTAGAGGGGACAACCC	chr1	MIMAT0027386	228000000	228000000	-
hsa-miR-5004-3p	2.55956	A	CTGAGGCCCAGGAA	chr6	MIMAT0021028	33438397	33438418	+
hsa-miR-147b	2.55949	A	TAGCAGAAGCATTTCCGC	chr15	MIMAT0004928	45433098	45433119	+
hsa-miR-136-3p	2.55939	A	AGACTCATTTGAGACGATGAT	chr14	MIMAT0004606	101000000	101000000	+
hsa-miR-5189-3p	2.55929	A	TCTGGGCTCTGACGG	chr16	MIMAT0027088	88468984	88469004	+
hsa-miR-6874-3p	2.55906	A	CTAGAGTCAGAACAGCA	chr7	MIMAT0027649	5711840	5711862	-
hsa-miR-548d-3p	2.55905	A	GCAAAAGAAACTGTGGTT	chr8	MIMAT0003323	123000000	123000000	-
hsa-miR-6750-3p	2.55892	A	CTGGGAGCAGAGGG	chr11	MIMAT0027401	64898363	64898383	-
hsa-miR-4677-5p	2.5588	A	TGGCTGAAAGACCAAAG	chr1	MIMAT0019760	243000000	243000000	+
hsa-miR-3919	2.55872	A	ACTGAGTCCTTTGTTCTC	chr3	MIMAT0018193	159000000	159000000	+
hsa-miR-603	2.55857	A	GCAAAAGTAATTGCAGT	chr10	MIMAT0003271	24275745	24275766	+
hsa-miR-5008-3p	2.55843	A	GCGAGGCCCTGG	chr1	MIMAT0021040	228000000	228000000	-
hsa-miR-1322	2.55843	A	CAGCATCAGCAGCATC	chr8	MIMAT0005953	10825375	10825393	-
hsa-miR-580-3p	2.55842	A	CCTAATGATTCATCATTCTC	chr5	MIMAT0003245	36147907	36147928	-
hsa-miR-6500-3p	2.55841	A	GCAGGTCATCCCAAC	chr1	MIMAT0025455	51060072	51060092	+
hsa-miR-2052	2.55837	A	ACATTACTGTTATCAAAACA	chr8	MIMAT0009977	74705694	74705713	+
hsa-miR-3144-3p	2.55819	A	TAAAGAGACCGAACAGG	chr6	MIMAT0015015	120000000	120000000	+
hsa-miR-4724-3p	2.55815	A	ACTAGCTGAACCAGAAGG	chr17	MIMAT0019842	31534941	31534961	+
hsa-miR-4326	2.5581	A	GTCTGGGAGACAGAGG	chr20	MIMAT0016888	63286818	63286837	+
hsa-miR-6502-3p	2.55793	A	ATACTCTAGAAAGATGGTCTA	chr12	MIMAT0025461	66251128	66251148	+
hsa-miR-4663	2.55777	A	ACTGCACGTCCATGG	chr8	MIMAT0019735	123000000	123000000	-
hsa-miR-4796-3p	2.55753	A	GTGTCTATACTCTGCCAC	chr3	MIMAT0019971	115000000	115000000	-
hsa-miR-5009-3p	2.55749	A	TTTTGGACTTTCAGATTTAGG	chr15	MIMAT0021042	89883949	89883970	-
hsa-miR-451b	2.55742	A	AATGGTAATGGTTCTCTTGC	chr17	MIMAT0019840	28861377	28861398	+
hsa-miR-3928-3p	2.55741	A	GCCGAAGCTCCAAG	chr22	MIMAT0018205	31160062	31160083	-
hsa-miR-148a-5p	2.55731	A	AGTCGGAGTGTCTCAG	chr7	MIMAT0004549	25949960	25949981	-
hsa-miR-4469	2.55722	A	TCCGAGCGACCCT	chr8	MIMAT0018996	42896203	42896224	-
hsa-miR-4753-3p	2.55722	A	ACACAAGGCTAAAGAAAGA	chr1	MIMAT0019891	235000000	235000000	-
hsa-miR-4316	2.5572	A	CACCAGCTAGCCTCA	chr17	MIMAT0016867	77397028	77397044	-
hsa-miR-8083	2.5571	A	AGTTGCAGCCGTCAA	chr1	MIMAT0031010	154000000	154000000	-
hsa-miR-5680	2.55709	A	GCAGATTAGTCCAGCAT	chr8	MIMAT0022468	102000000	102000000	+
hsa-miR-2116-5p	2.55693	A	AGACCTCCTATGCTAAGAA	chr15	MIMAT0011160	59171229	59171249	-
hsa-miR-3619-3p	2.55692	A	CCACAGCAGGCAGG	chr22	MIMAT0019219	46091090	46091111	+
hsa-miR-3186-5p	2.55682	A	AAGCCACGTAGACAGA	chr17	MIMAT0015067	81451152	81451173	-
hsa-miR-216a-5p	2.55678	A	TCACAGTTGCCAGCTG	chr2	MIMAT0000273	55989020	55989041	-
hsa-miR-6845-3p	2.55676	A	CTGGGGCACAGGG	chr8	MIMAT0027591	144000000	144000000	-
hsa-miR-449b-5p	2.5566	A	GCCAGCTAACAATACACTG	chr5	MIMAT0003327	55170706	55170727	-
hsa-miR-3668	2.55659	A	ATTTTGATCAATCTCTACATT	chr6	MIMAT0018091	140000000	140000000	+
hsa-miR-4724-5p	2.5563	A	CGAAGCTCACTCCTG	chr17	MIMAT0019841	31534893	31534915	+
hsa-miR-3912-3p	2.55626	A	ACATGTCCATATTATGCGT	chr5	MIMAT0018186	171000000	171000000	-
hsa-miR-758-3p	2.55625	A	GGTTAGTGGACCAGGTCAC	chr14	MIMAT0003879	101000000	101000000	+
hsa-miR-6842-5p	2.5562	A	CCTTGGCTAGAGACCA	chr8	MIMAT0027586	27433375	27433396	+
hsa-miR-676-3p	2.55614	A	AACTCAACAACCTTAGGA	chrX	MIMAT0018204	70022899	70022919	+
hsa-miR-4670-3p	2.55595	A	AAGCGACCATGATGTAAC	chr9	MIMAT0019751	92527991	92528012	-
hsa-miR-570-3p	2.55563	A	GCAAAGGTAATTGCTGTTTT	chr3	MIMAT0003235	196000000	196000000	+
hsa-miR-548ac	2.55561	A	CAAAAGTAATTGCCGGT	chr1	MIMAT0018938	117000000	117000000	-
hsa-miR-6764-3p	2.55559	A	CTGTCAAGGAAAGACCA	chr14	MIMAT0027429	100000000	100000000	+
hsa-miR-4752	2.55552	A	AGCACATCCTTGAGATCC	chr19	MIMAT0019889	54282118	54282139	+
hsa-miR-612	2.5555	A	AAGGAGCTCAGAAGCCC	chr11	MIMAT0003280	65444473	65444497	+
hsa-miR-495-3p	2.55546	A	AAGAAGTGCACCATGTTTGT	chr14	MIMAT0002817	101000000	101000000	+
hsa-miR-548t-5p	2.55546	A	CAAAAACCACGATCACT	chr4	MIMAT0015009	173000000	173000000	+
hsa-miR-3117-5p	2.55527	A	ATATGACTCGTATAGTGTCT	chr1	MIMAT0019197	66628452	66628471	+
hsa-miR-548bb-3p	2.55518	A	GCAAAAGTAACTATGGTTTT	chr3	MIMAT0035704	60617815	60617836	-
hsa-miR-892a	2.55516	A	CTACGCAGAAAGGACACAGT	chrX	MIMAT0004907	146000000	146000000	-
hsa-miR-6809-3p	2.55513	A	CTGGGAAGGAGAGAAG	chr2	MIMAT0027519	218000000	218000000	-
hsa-miR-3683	2.5551	A	TGATACTACTTCCAATGTCG	chr7	MIMAT0018111	7067010	7067031	-
hsa-miR-3619-5p	2.55489	A	GCTGCACCAGCCT	chr22	MIMAT0017999	46091059	46091080	+
hsa-miR-548aa	2.55479	A	TGGTGCAAAAGTAATTGTG	chr8	MIMAT0018447	123000000	123000000	+
hsa-miR-135b-3p	2.55479	A	CCCATGGCTTTTAGC	chr1	MIMAT0004698	205000000	205000000	-
hsa-miR-5192	2.55468	A	ACCACCTGGAATCCAC	chr2	MIMAT0021123	62205882	62205903	+
hsa-miR-4780	2.55466	A	GCTAGGGATCAGGCT	chr2	MIMAT0019939	88082528	88082549	-
hsa-miR-7152-5p	2.55451	A	GGTCTGGTTGGAGGA	chr10	MIMAT0028214	71790747	71790768	+
hsa-miR-4703-5p	2.55439	A	ACTATATTTGTACTGTATTGCTA	chr13	MIMAT0019801	51552599	51552621	+
hsa-miR-29c-5p	2.55405	A	GAACACCAGGAGAAATCGGT	chr1	MIMAT0004673	208000000	208000000	-
hsa-miR-4666a-5p	2.55396	A	GGCATACAATCTGACATG	chr1	MIMAT0019741	228000000	228000000	+
hsa-miR-497-3p	2.5539	A	TCTAACACCACAGTGTGG	chr17	MIMAT0004768	7017938	7017959	-
hsa-miR-6512-3p	2.55388	A	CCTACCATTAGAAGGGC	chr2	MIMAT0025481	177000000	177000000	-
hsa-miR-4640-3p	2.55386	A	GTGGGCCAGGAAAC	chr6	MIMAT0019700	30890949	30890970	+
hsa-miR-450b-3p	2.55371	A	TATGGATGCAAAATGATCCCAA	chrX	MIMAT0004910	135000000	135000000	-
hsa-miR-2276-5p	2.55362	A	CGTCTGCAAGGTGAC	chr13	MIMAT0026921	24162431	24162452	+
hsa-miR-548ak	2.55329	A	TCAAAAACCGCAGTTAC	chr10	MIMAT0019013	12130792	12130812	-
hsa-miR-548al	2.55315	A	TGGTACAAAAGTCATTGC	chr11	MIMAT0019024	74399301	74399322	+
hsa-miR-4794	2.55312	A	ACAGTCTCGTGAGATAGC	chr1	MIMAT0019967	64579855	64579876	+
hsa-miR-561-3p	2.55311	A	ACTTCAAGGATCTTAAACTT	chr2	MIMAT0003225	188000000	188000000	+
hsa-miR-548l	2.55306	A	GACAAAACCCGCAAA	chr11	MIMAT0005889	94466545	94466566	-
hsa-miR-6883-5p	2.55289	A	ACATCCATACCACACCC	chr17	MIMAT0027666	8145045	8145066	-
[truncated: 550 more rows]
